# Supplementary material for: catena-Poly[[[[3-(2-pyrid­yl)-1H-pyrazole]cadmium(II)]-μ-oxalato] dihydrate]
Source: Acta Crystallogr Sect E Struct Rep Online. 2009 Oct 28;65(Pt 11):m1452. doi: 10.1107/S1600536809043566 (PMC2971437; doi:10.1107/S1600536809043566)
Supplement: Supplementary file 1 [file e-65-m1452-sup1.cif]

##############################################################################
###                                                                        ###
###        Electronic paper (Acta Crystallographica Section E)             ###
###                                                                        ###
##############################################################################
#                                                                            #
# This CIF contains the data in a paper accepted for publication in Acta     #
# Crystallographica Section E. It conforms to the requirements of Notes      #
# for Authors for Section E, and has been peer reviewed under the auspices   #
# of the IUCr Commission on Journals.                                        #
#                                                                            #
# Full details of the Crystallographic Information File format               #
# are given in the paper "The Crystallographic Information File (CIF):       #
# a New Standard Archive File for Crystallography" by S. R. Hall, F. H.      #
# Allen and I. D. Brown [Acta Cryst. (1991), A47, 655-685].                  #
#                                                                            #
# The current version of the core CIF dictionary is obtainable from          #
# ftp://ftp.iucr.org/pub/cif_core.dic. The current version number is 2.4.    #
#                                                                            #
# Software is freely available for graphical display of the structure(s) in  #
# this CIF.  For information consult the CIF home page http://www.iucr.org/  #
# cif/home.html                                                              #
#                                                                            #
# This file may be used for bona fide research purposes within the           #
# scientific community so long as proper attribution is given to the journal # 
# article from which it was obtained.                                        #
#                                                                            #
##############################################################################
                                             
data_I
_audit_creation_method     SHELXL-97
_chemical_name_systematic
;
<i>catena</i>-Poly[[[[3-(2-pyridyl)-1<i>H</i>-pyrazole]cadmium(II)]-\m-oxalato]
dihydrate]
;
_chemical_name_common     ?
_chemical_formula_moiety     'C10 H7 Cd N3 O4, 2(H2 O)'
_chemical_formula_sum     'C10 H11 Cd N3 O6'
_chemical_formula_iupac     '[Cd (C2 O4) (C8 H7 N3)], 2H2 O'
_chemical_formula_weight     381.63
_chemical_melting_point     ?
_symmetry_cell_setting     Triclinic
_symmetry_space_group_name_H-M     'P -1'
_symmetry_space_group_name_Hall     '-P 1'
loop_
    _symmetry_equiv_pos_as_xyz
    'x, y, z'
    '-x, -y, -z'
_cell_length_a     7.920(2)
_cell_length_b     9.663(2)
_cell_length_c     9.675(2)
_cell_angle_alpha     92.940(4)
_cell_angle_beta     108.555(3)
_cell_angle_gamma     106.164(4)
_cell_volume     666.2(3)
_cell_formula_units_Z     2
_cell_measurement_reflns_used     3167
_cell_measurement_theta_min     2.85
_cell_measurement_theta_max     28.27
_cell_measurement_temperature     293(2)
_exptl_crystal_description     block
_exptl_crystal_colour     colorless
_exptl_crystal_size_max     0.12
_exptl_crystal_size_mid     0.10
_exptl_crystal_size_min     0.08
_exptl_crystal_density_diffrn     1.902
_exptl_crystal_density_meas     ?
_exptl_crystal_density_method     'not measured'
_exptl_crystal_F_000     376
_exptl_absorpt_coefficient_mu     1.668
_exptl_absorpt_correction_type     'multi-scan'
_exptl_absorpt_process_details     '(SADABS; Bruker, 2003)'
_exptl_absorpt_correction_T_min     0.825
_exptl_absorpt_correction_T_max     0.878
_exptl_special_details
;
;
_diffrn_ambient_temperature     293(2)
_diffrn_radiation_type     MoK\a
_diffrn_radiation_wavelength     0.71073
_diffrn_radiation_source     'fine-focus sealed tube'
_diffrn_radiation_monochromator     graphite
_diffrn_measurement_device_type     'Bruker SMART CCD'
_diffrn_measurement_method     \w
_diffrn_detector_area_resol_mean     ?
_diffrn_reflns_number     3416
_diffrn_reflns_av_R_equivalents     0.0082
_diffrn_reflns_av_sigmaI/netI     0.0145
_diffrn_reflns_theta_min     2.25
_diffrn_reflns_theta_max     25.00
_diffrn_reflns_theta_full     25.00
_diffrn_measured_fraction_theta_max     0.992
_diffrn_measured_fraction_theta_full     0.992
_diffrn_reflns_limit_h_min     -8
_diffrn_reflns_limit_h_max     9
_diffrn_reflns_limit_k_min     -11
_diffrn_reflns_limit_k_max     9
_diffrn_reflns_limit_l_min     -11
_diffrn_reflns_limit_l_max     10
_diffrn_standards_number     0
_diffrn_standards_interval_count     0
_diffrn_standards_interval_time     0
_diffrn_standards_decay_%     0
_refine_special_details
;
Refinement of <i>F</i>^2^ against ALL reflections. The weighted <i>R</i>-factor
<i>wR</i> and goodness of fit <i>S</i> are based on <i>F</i>^2^, conventional
<i>R</i>-factors <i>R</i> are based on <i>F</i>, with <i>F</i> set to zero for
negative <i>F</i>^2^. The threshold expression of <i>F</i>^2^ >
\s(<i>F</i>^2^) is used only for calculating <i>R</i>-factors(gt) <i>etc</i>.
and is not relevant to the choice of reflections for refinement.
<i>R</i>-factors based on <i>F</i>^2^ are statistically about twice as large
as those based on <i>F</i>, and <i>R</i>- factors based on ALL data will be
even larger.
;
_reflns_number_total     2346
_reflns_number_gt     2247
_reflns_threshold_expression     I>2\s(I)
_refine_ls_structure_factor_coef     Fsqd
_refine_ls_matrix_type     full
_refine_ls_R_factor_all     0.0193
_refine_ls_R_factor_gt     0.0182
_refine_ls_wR_factor_gt     0.0489
_refine_ls_wR_factor_ref     0.0500
_refine_ls_goodness_of_fit_ref     0.997
_refine_ls_restrained_S_all     0.995
_refine_ls_number_reflns     2346
_refine_ls_number_parameters     193
_refine_ls_number_restraints     6
_refine_ls_hydrogen_treatment     mixed
_refine_ls_weighting_scheme     calc
_refine_ls_weighting_details
         'calc w=1/[\s^2^(Fo^2^)+(0.0310P)^2^+0.4290P] where P=(Fo^2^+2Fc^2^)/3'
_atom_sites_solution_hydrogens     geom
_atom_sites_solution_primary     direct
_atom_sites_solution_secondary     difmap
_refine_ls_shift/su_max     0.001
_refine_ls_shift/su_mean     0.000
_refine_diff_density_max     0.380
_refine_diff_density_min     -0.305
_refine_ls_extinction_method     none
_refine_ls_extinction_coef     ?
loop_
    _atom_type_symbol
    _atom_type_description
    _atom_type_scat_dispersion_real
    _atom_type_scat_dispersion_imag
    _atom_type_scat_source
    'C' 'C' 0.0033 0.0016
                         'International Tables Vol C Tables 4.2.6.8 and 6.1.1.4'
    'H' 'H' 0.0000 0.0000
                         'International Tables Vol C Tables 4.2.6.8 and 6.1.1.4'
    'Cd' 'Cd' -0.8075 1.2024
                         'International Tables Vol C Tables 4.2.6.8 and 6.1.1.4'
    'N' 'N' 0.0061 0.0033
                         'International Tables Vol C Tables 4.2.6.8 and 6.1.1.4'
    'O' 'O' 0.0106 0.0060
                         'International Tables Vol C Tables 4.2.6.8 and 6.1.1.4'
_computing_data_collection     'SMART (Bruker, 20033)'
_computing_cell_refinement     'SAINT-Plus (Bruker, 2003)'
_computing_data_reduction     'SAINT-Plus (Bruker, 2003)'
_computing_structure_solution     'SHELXTL (Sheldrick, 2008)'
_computing_structure_refinement     'SHELXTL (Sheldrick, 2008)'
_computing_molecular_graphics     'SHELXTL (Sheldrick, 2008)'
_computing_publication_material     'SHELXTL (Sheldrick, 2008)'
loop_
    _atom_site_type_symbol
    _atom_site_label
    _atom_site_fract_x
    _atom_site_fract_y
    _atom_site_fract_z
    _atom_site_U_iso_or_equiv
    _atom_site_adp_type
    _atom_site_calc_flag
    _atom_site_refinement_flags
    _atom_site_occupancy
    _atom_site_disorder_assembly
    _atom_site_disorder_group
    Cd Cd1 0.49223(2) 0.741369(17) 0.821503(17) 0.03309(8) Uani d . 1 . .
    C C1 0.1758(4) 0.4289(3) 0.6244(3) 0.0458(6) Uani d . 1 . .
    H H1 0.1605 0.4120 0.7141 0.055 Uiso calc R 1 . .
    C C2 0.0730(4) 0.3235(3) 0.5038(4) 0.0543(7) Uani d . 1 . .
    H H2 -0.0085 0.2366 0.5120 0.065 Uiso calc R 1 . .
    C C3 0.0924(4) 0.3483(3) 0.3708(3) 0.0531(7) Uani d . 1 . .
    H H3 0.0232 0.2791 0.2869 0.064 Uiso calc R 1 . .
    C C4 0.2164(4) 0.4777(3) 0.3633(3) 0.0462(6) Uani d . 1 . .
    H H4 0.2317 0.4967 0.2741 0.055 Uiso calc R 1 . .
    C C5 0.3179(3) 0.5791(3) 0.4901(3) 0.0339(5) Uani d . 1 . .
    C C7 0.4569(3) 0.7167(3) 0.4902(3) 0.0342(5) Uani d . 1 . .
    C C8 0.4998(4) 0.7780(3) 0.3728(3) 0.0475(6) Uani d . 1 . .
    H H8 0.4419 0.7414 0.2727 0.057 Uiso calc R 1 . .
    C C9 0.4002(3) 0.9947(2) 0.9452(2) 0.0311(5) Uani d . 1 . .
    C C11 0.4082(3) 0.5038(2) 1.0129(2) 0.0295(5) Uani d . 1 . .
    C C20 0.6454(4) 0.9036(3) 0.4371(3) 0.0496(7) Uani d . 1 . .
    H H20 0.7065 0.9693 0.3884 0.060 Uiso calc R 1 . .
    N N1 0.2973(3) 0.5554(2) 0.6200(2) 0.0365(4) Uani d . 1 . .
    N N2 0.5697(3) 0.8005(2) 0.6184(2) 0.0351(4) Uani d . 1 . .
    N N3 0.6837(3) 0.9143(2) 0.5838(2) 0.0421(5) Uani d . 1 . .
    H H3A 0.7701 0.9847 0.6474 0.050 Uiso calc R 1 . .
    O O1 0.3288(2) 0.89932(18) 0.83387(18) 0.0377(4) Uani d . 1 . .
    O O2 0.3257(2) 1.0843(2) 0.9777(2) 0.0450(4) Uani d . 1 . .
    O O3 0.3446(2) 0.60271(19) 0.9645(2) 0.0409(4) Uani d . 1 . .
    O O4 0.3377(2) 0.41014(18) 1.07962(18) 0.0364(4) Uani d . 1 . .
    O O5 -0.0175(3) 0.1137(3) 0.7858(3) 0.0753(7) Uani d D 1 . .
    H H1W -0.063(4) 0.067(5) 0.841(4) 0.113 Uiso d D 1 . .
    H H2W 0.0949(15) 0.126(5) 0.805(4) 0.113 Uiso d D 1 . .
    O O6 0.0648(3) 0.6774(3) 0.0467(3) 0.0863(9) Uani d D 1 . .
    H H3W -0.016(4) 0.703(5) -0.013(4) 0.130 Uiso d D 1 . .
    H H4W 0.143(5) 0.660(5) 0.015(4) 0.130 Uiso d D 1 . .
loop_
    _atom_site_aniso_label
    _atom_site_aniso_U_11
    _atom_site_aniso_U_22
    _atom_site_aniso_U_33
    _atom_site_aniso_U_12
    _atom_site_aniso_U_13
    _atom_site_aniso_U_23
    Cd1 0.04230(12) 0.02946(11) 0.02728(11) 0.01333(8) 0.01047(8) 0.00063(7)
    C1 0.0421(14) 0.0385(14) 0.0520(16) 0.0092(11) 0.0127(12) 0.0075(12)
    C2 0.0399(14) 0.0388(14) 0.071(2) 0.0056(11) 0.0093(14) -0.0040(13)
    C3 0.0412(15) 0.0483(16) 0.0574(17) 0.0102(12) 0.0071(13) -0.0147(13)
    C4 0.0400(14) 0.0520(16) 0.0393(14) 0.0122(12) 0.0092(11) -0.0124(12)
    C5 0.0319(12) 0.0368(12) 0.0333(12) 0.0144(10) 0.0095(9) -0.0023(10)
    C7 0.0338(12) 0.0372(12) 0.0312(12) 0.0138(10) 0.0093(10) 0.0004(10)
    C8 0.0505(16) 0.0583(17) 0.0315(13) 0.0162(13) 0.0121(11) 0.0055(12)
    C9 0.0329(12) 0.0288(11) 0.0286(11) 0.0096(9) 0.0070(10) 0.0024(9)
    C11 0.0301(11) 0.0357(12) 0.0242(10) 0.0137(9) 0.0091(9) 0.0009(9)
    C20 0.0571(17) 0.0508(16) 0.0447(15) 0.0159(13) 0.0220(13) 0.0172(13)
    N1 0.0355(10) 0.0348(10) 0.0362(11) 0.0109(8) 0.0090(9) 0.0011(8)
    N2 0.0384(11) 0.0332(10) 0.0336(10) 0.0108(8) 0.0132(9) 0.0027(8)
    N3 0.0458(12) 0.0328(11) 0.0432(12) 0.0079(9) 0.0138(10) 0.0036(9)
    O1 0.0402(9) 0.0347(9) 0.0311(8) 0.0152(7) 0.0014(7) -0.0049(7)
    O2 0.0393(9) 0.0438(10) 0.0444(10) 0.0208(8) 0.0005(8) -0.0119(8)
    O3 0.0448(10) 0.0459(10) 0.0487(10) 0.0268(8) 0.0260(8) 0.0158(8)
    O4 0.0361(9) 0.0426(9) 0.0392(9) 0.0170(7) 0.0197(7) 0.0123(7)
    O5 0.0519(13) 0.0818(18) 0.0707(16) 0.0203(13) -0.0022(11) -0.0180(13)
    O6 0.0464(13) 0.103(2) 0.0975(19) 0.0238(13) 0.0171(13) -0.0409(16)
_geom_special_details
;
All e.s.d.'s (except the e.s.d. in the dihedral angle between two l.s. planes)
are estimated using the full covariance matrix. The cell e.s.d.'s are taken
into account individually in the estimation of e.s.d.'s in distances, angles
and torsion angles; correlations between e.s.d.'s in cell parameters are only
used when they are defined by crystal symmetry. An approximate (isotropic)
treatment of cell e.s.d.'s is used for estimating e.s.d.'s involving l.s.
planes.
;
loop_
    _geom_bond_atom_site_label_1
    _geom_bond_atom_site_label_2
    _geom_bond_site_symmetry_2
    _geom_bond_distance
    _geom_bond_publ_flag
    Cd1 O1 . 2.2802(16) y
    Cd1 O2 2_677 2.2850(17) y
    Cd1 O3 . 2.3286(17) y
    Cd1 O4 2_667 2.3010(16) y
    Cd1 N1 . 2.365(2) y
    Cd1 N2 . 2.292(2) y
    C1 N1 . 1.341(3) ?
    C1 C2 . 1.369(4) ?
    C1 H1 . 0.9300 ?
    C2 C3 . 1.369(5) ?
    C2 H2 . 0.9300 ?
    C3 C4 . 1.380(4) ?
    C3 H3 . 0.9300 ?
    C4 C5 . 1.386(3) ?
    C4 H4 . 0.9300 ?
    C5 N1 . 1.341(3) ?
    C5 C7 . 1.471(3) ?
    C7 N2 . 1.334(3) ?
    C7 C8 . 1.400(4) ?
    C8 C20 . 1.370(4) ?
    C8 H8 . 0.9300 ?
    C9 O1 . 1.245(3) ?
    C9 O2 . 1.253(3) ?
    C9 C9 2_677 1.571(4) ?
    C11 O3 . 1.245(3) ?
    C11 O4 . 1.247(3) ?
    C11 C11 2_667 1.572(4) ?
    C20 N3 . 1.345(4) ?
    C20 H20 . 0.9300 ?
    N2 N3 . 1.346(3) ?
    N3 H3A . 0.8600 ?
    O2 Cd1 2_677 2.2850(17) ?
    O4 Cd1 2_667 2.3010(16) ?
    O5 H1W . 0.82(4) ?
    O5 H2W . 0.82(2) ?
    O6 H3W . 0.82(4) ?
    O6 H4W . 0.82(4) ?
loop_
    _geom_angle_atom_site_label_1
    _geom_angle_atom_site_label_2
    _geom_angle_atom_site_label_3
    _geom_angle_site_symmetry_1
    _geom_angle_site_symmetry_3
    _geom_angle
    _geom_angle_publ_flag
    O1 Cd1 O2 . 2_677 73.10(6) ?
    O1 Cd1 N2 . . 99.85(7) ?
    O2 Cd1 N2 2_677 . 110.73(7) ?
    O1 Cd1 O4 . 2_667 153.29(6) ?
    O2 Cd1 O4 2_677 2_667 89.10(6) ?
    N2 Cd1 O4 . 2_667 105.11(6) ?
    O1 Cd1 O3 . . 88.25(6) ?
    O2 Cd1 O3 2_677 . 90.72(7) ?
    N2 Cd1 O3 . . 158.43(7) ?
    O4 Cd1 O3 2_667 . 71.86(6) ?
    O1 Cd1 N1 . . 106.71(6) ?
    O2 Cd1 N1 2_677 . 177.56(7) ?
    N2 Cd1 N1 . . 71.72(7) ?
    O4 Cd1 N1 2_667 . 90.22(7) ?
    O3 Cd1 N1 . . 86.84(7) ?
    N1 C1 C2 . . 123.5(3) ?
    N1 C1 H1 . . 118.3 ?
    C2 C1 H1 . . 118.3 ?
    C3 C2 C1 . . 118.7(3) ?
    C3 C2 H2 . . 120.7 ?
    C1 C2 H2 . . 120.7 ?
    C2 C3 C4 . . 119.0(3) ?
    C2 C3 H3 . . 120.5 ?
    C4 C3 H3 . . 120.5 ?
    C3 C4 C5 . . 119.4(3) ?
    C3 C4 H4 . . 120.3 ?
    C5 C4 H4 . . 120.3 ?
    N1 C5 C4 . . 121.6(2) ?
    N1 C5 C7 . . 116.4(2) ?
    C4 C5 C7 . . 121.9(2) ?
    N2 C7 C8 . . 110.4(2) ?
    N2 C7 C5 . . 119.4(2) ?
    C8 C7 C5 . . 130.2(2) ?
    C20 C8 C7 . . 105.1(2) ?
    C20 C8 H8 . . 127.5 ?
    C7 C8 H8 . . 127.5 ?
    O1 C9 O2 . . 125.3(2) ?
    O1 C9 C9 . 2_677 118.1(2) ?
    O2 C9 C9 . 2_677 116.6(2) ?
    O3 C11 O4 . . 125.3(2) ?
    O3 C11 C11 . 2_667 117.3(2) ?
    O4 C11 C11 . 2_667 117.4(2) ?
    N3 C20 C8 . . 107.4(2) ?
    N3 C20 H20 . . 126.3 ?
    C8 C20 H20 . . 126.3 ?
    C1 N1 C5 . . 117.8(2) ?
    C1 N1 Cd1 . . 126.77(18) ?
    C5 N1 Cd1 . . 115.34(15) ?
    C7 N2 N3 . . 105.76(19) ?
    C7 N2 Cd1 . . 116.09(15) ?
    N3 N2 Cd1 . . 137.04(15) ?
    C20 N3 N2 . . 111.3(2) ?
    C20 N3 H3A . . 124.3 ?
    N2 N3 H3A . . 124.3 ?
    C9 O1 Cd1 . . 115.63(14) ?
    C9 O2 Cd1 . 2_677 115.99(14) ?
    C11 O3 Cd1 . . 115.95(14) ?
    C11 O4 Cd1 . 2_667 116.68(14) ?
    H1W O5 H2W . . 115(4) ?
    H3W O6 H4W . . 115(4) ?
loop_
    _geom_hbond_atom_site_label_D
    _geom_hbond_atom_site_label_H
    _geom_hbond_atom_site_label_A
    _geom_hbond_site_symmetry_A
    _geom_hbond_distance_DH
    _geom_hbond_distance_HA
    _geom_hbond_distance_DA
    _geom_hbond_angle_DHA
    N3 H3A O5 1_665 0.86 1.85 2.696(3) 169
    O5 H2W O2 1_545 0.82(2) 2.20(2) 2.861(3) 138(3)
    O6 H3W O4 2_566 0.82(4) 2.34(3) 2.878(3) 124(3)
    O6 H4W O3 1_554 0.82(4) 2.01(4) 2.832(3) 171(4)
data_global
_journal_date_recd_electronic     2009-10-20
_journal_date_accepted     2009-10-22
_journal_name_full     'Acta Crystallographica, Section E'
_journal_year     2009
_journal_volume     65
_journal_issue     11
_journal_page_first     m1452
_journal_page_last     m1452
_journal_paper_category     QM
_journal_coeditor_code     HB5161
_publ_contact_author_name     'Professor Zhe An'
_publ_contact_author_address
;
School of Chemistry and Life Science,
Maoming University,
Maoming 525000,
People's Republic of China
;
_publ_contact_author_email     anz_md@163.com
_publ_contact_author_fax     '086 668 2923376'
_publ_contact_author_phone     '086 668 2923376'
_publ_section_title
;
<i>catena</i>-Poly[[[[3-(2-pyridyl)-1<i>H</i>-pyrazole]cadmium(II)]-\m-oxalato]
dihydrate]
;
loop_
    _publ_author_name
    _publ_author_address
    'Ling Zhu'
;
School of Chemistry and Life Science,
Maoming University,
Maoming 525000,
People's Republic of China
;
    'Zhe An'
;
School of Chemistry and Life Science,
Maoming University,
Maoming 525000,
People's Republic of China
;
