# Supplementary material for: catena-Poly[[[[3-(2-pyrid­yl)-1H-pyrazole]cadmium(II)]-μ-oxalato] dihydrate]
Source: Acta Crystallogr Sect E Struct Rep Online. 2009 Oct 28;65(Pt 11):m1452. doi: 10.1107/S1600536809043566 (PMC2971437; doi:10.1107/S1600536809043566)
Supplement: Supplementary file 2 [file e-65-m1452-Isup2.hkl]

# 
# h,k,l, Fc-squared, Fo-squared, sigma(Fo-squared) and status flag 
# 
data_I
_shelx_title ' z in P1                          P-1' 
_shelx_refln_list_code          4 
_shelx_F_calc_maximum      180.63 
_exptl_crystal_F_000       375.94 
_reflns_d_resolution_high  0.8410 
 
loop_ 
 _symmetry_equiv_pos_as_xyz 
 'x, y, z' 
 '-x, -y, -z' 
 
_cell_length_a     7.9200 
_cell_length_b     9.6630 
_cell_length_c     9.6750 
_cell_angle_alpha  92.940 
_cell_angle_beta  108.555 
_cell_angle_gamma 106.164 
 
_shelx_F_squared_multiplier     1.000 
 
loop_ 
 _refln_index_h 
 _refln_index_k 
 _refln_index_l 
 _refln_F_squared_calc 
 _refln_F_squared_meas 
 _refln_F_squared_sigma 
 _refln_observed_status 
   1   0   0    16267.48    16353.00    162.25 o 
   2   0   0     5788.97     5728.29     34.61 o 
   3   0   0       70.65       55.44      1.36 o 
   4   0   0     1406.48     1324.43      9.66 o 
   5   0   0     2450.93     2420.40     20.44 o 
   6   0   0     1529.70     1524.73     21.96 o 
   7   0   0      632.50      665.34     13.85 o 
   8   0   0       24.37       23.38      3.99 o 
  -8   1   0       65.39       66.35      5.21 o 
  -7   1   0       43.40       43.17      4.09 o 
  -6   1   0      131.87      138.74      5.67 o 
  -5   1   0      105.28      109.59      4.58 o 
  -4   1   0       43.51       44.13      2.74 o 
  -3   1   0      157.66      148.27      3.92 o 
  -2   1   0      559.40      580.49      7.88 o 
  -1   1   0       10.32       -1.19      1.29 o 
   1   1   0      218.24      212.72      2.40 o 
   2   1   0        1.55        3.64      0.54 o 
   3   1   0      545.14      560.17      4.86 o 
   4   1   0       28.67       30.52      1.45 o 
   5   1   0      267.89      270.52      3.86 o 
   6   1   0       36.45       41.97      1.99 o 
   7   1   0      183.25      182.77      7.49 o 
   8   1   0        6.31       -0.03      3.26 o 
  -8   2   0      345.18      357.88     10.59 o 
  -7   2   0      835.25      799.73     15.24 o 
  -6   2   0      909.96      878.22     14.91 o 
  -5   2   0     2110.52     2032.93     25.39 o 
  -4   2   0     3422.13     3397.16     37.03 o 
  -3   2   0     9409.55     9499.85     92.77 o 
  -2   2   0    32627.87    32966.10    319.73 o 
  -1   2   0     7212.12     7710.56     75.29 o 
   0   2   0     2340.36     2305.07     23.45 o 
   1   2   0     1787.35     1820.19     19.64 o 
   2   2   0     6278.08     6424.15     36.70 o 
   3   2   0     6187.75     6346.15     54.32 o 
   4   2   0     3123.83     3131.30     19.96 o 
   5   2   0     1368.83     1394.92     10.97 o 
   6   2   0      148.78      155.18      3.34 o 
   7   2   0      223.83      251.85      5.90 o 
  -8   3   0       88.63       78.95      5.54 o 
  -7   3   0        0.11       -0.40      1.85 o 
  -6   3   0      100.62       90.59      4.65 o 
  -5   3   0      128.05      119.68      4.68 o 
  -4   3   0      382.77      388.82      7.65 o 
  -3   3   0        0.34       -0.99      1.15 o 
  -2   3   0      585.46      657.49      8.71 o 
  -1   3   0      731.29      773.56      6.60 o 
   0   3   0      152.14      149.03      1.85 o 
   1   3   0       21.05       27.56      1.06 o 
   2   3   0      479.48      448.50      4.06 o 
   3   3   0      161.99      182.20      3.85 o 
   4   3   0      114.07      112.48      2.55 o 
   5   3   0      200.38      213.18      3.63 o 
   6   3   0       19.45       16.49      2.77 o 
  -8   4   0      426.28      421.86     11.51 o 
  -7   4   0      363.02      349.18      9.56 o 
  -6   4   0       96.01      104.84      4.95 o 
  -5   4   0     1327.73     1350.18     18.80 o 
  -4   4   0     8057.75     8316.74     83.20 o 
  -3   4   0    12619.55    13113.71    126.60 o 
  -2   4   0     4492.35     4719.62     33.69 o 
  -1   4   0     5499.12     5394.33     37.76 o 
   0   4   0     1835.07     1835.98     20.55 o 
   1   4   0     6298.22     6425.23     45.79 o 
   2   4   0     4554.49     4674.55     42.15 o 
   3   4   0     3141.74     3114.41     24.56 o 
   4   4   0      427.48      437.21      8.20 o 
   5   4   0       99.60      100.83      4.01 o 
   6   4   0      116.92      132.38      6.00 o 
  -8   5   0       17.12       19.00      3.56 o 
  -7   5   0        6.63        6.27      2.41 o 
  -6   5   0       94.45       88.38      4.75 o 
  -5   5   0        2.63        3.69      1.65 o 
  -4   5   0      142.82      154.50      4.78 o 
  -3   5   0      116.15      106.95      3.05 o 
  -2   5   0      165.60      157.50      3.20 o 
  -1   5   0        1.15        8.74      0.82 o 
   0   5   0      785.83      715.80     10.49 o 
   1   5   0        3.02        9.32      1.08 o 
   2   5   0      325.57      329.15      5.02 o 
   3   5   0      133.78      145.50      3.53 o 
   4   5   0      161.07      161.02      5.77 o 
   5   5   0      246.38      269.57      8.05 o 
   6   5   0      135.18      135.21      6.40 o 
  -8   6   0      154.40      165.62      7.49 o 
  -7   6   0      843.12      841.12     15.86 o 
  -6   6   0     4344.19     4246.72     48.38 o 
  -5   6   0     3432.02     3433.07     39.15 o 
  -4   6   0     1385.15     1331.71     17.71 o 
  -3   6   0      745.20      733.69     15.58 o 
  -2   6   0     1229.26     1131.44     10.31 o 
  -1   6   0     4926.45     4864.92     72.67 o 
   0   6   0     4266.37     4194.02     44.32 o 
   1   6   0     2437.48     2289.74     19.36 o 
   2   6   0      207.91      211.82      4.30 o 
   3   6   0      104.84      109.58      4.57 o 
   4   6   0      485.12      501.60     11.28 o 
   5   6   0      358.21      375.69     10.22 o 
  -8   7   0       12.49        5.64      2.84 o 
  -7   7   0        4.83        4.85      2.47 o 
  -6   7   0       68.35       70.67      4.52 o 
  -5   7   0        0.08       -0.87      1.14 o 
  -4   7   0       29.52       30.57      3.25 o 
  -3   7   0       38.89       45.03      2.07 o 
  -2   7   0      134.45      119.68      4.72 o 
  -1   7   0      118.11      129.70      4.81 o 
   0   7   0      176.67      179.73      5.67 o 
   1   7   0      215.36      212.32      4.50 o 
   2   7   0       81.52       79.00      3.08 o 
   3   7   0      219.88      214.86      7.32 o 
   4   7   0      156.85      167.04      6.93 o 
   5   7   0      101.51      111.63      6.30 o 
  -8   8   0      702.41      678.30     15.30 o 
  -7   8   0      504.17      478.12     11.64 o 
  -6   8   0      591.74      595.91      8.82 o 
  -5   8   0      448.39      449.18      7.09 o 
  -4   8   0      929.09      909.19     15.57 o 
  -3   8   0     1537.24     1577.79     22.13 o 
  -2   8   0     1981.17     2029.73     26.35 o 
  -1   8   0     1787.47     1793.94     23.71 o 
   0   8   0      718.30      731.27     12.80 o 
   1   8   0      522.62      548.96      7.97 o 
   2   8   0      485.41      500.60      7.74 o 
   3   8   0      219.69      228.57      8.08 o 
   4   8   0      162.67      176.11      7.68 o 
  -7   9   0        1.64        2.36      1.90 o 
  -6   9   0        9.98        7.95      2.64 o 
  -5   9   0       22.94       25.36      3.33 o 
  -4   9   0       52.69       53.99      4.35 o 
  -3   9   0      111.12      118.59      5.67 o 
  -2   9   0       41.68       38.32      3.59 o 
  -1   9   0      140.82      139.93      5.90 o 
   0   9   0       25.98       27.92      2.26 o 
   1   9   0      323.10      331.04      6.43 o 
   2   9   0      238.08      238.24      8.44 o 
   3   9   0      202.81      209.28      8.31 o 
  -6  10   0      218.19      197.38      7.91 o 
  -5  10   0      642.59      664.16     14.35 o 
  -4  10   0     1170.24     1091.10     18.96 o 
  -3  10   0     1290.27     1306.45     21.07 o 
  -2  10   0      378.92      389.58     10.39 o 
  -1  10   0       96.76      100.65      5.67 o 
   0  10   0       69.82       70.78      3.99 o 
   1  10   0      125.14      129.64      6.56 o 
  -5  11   0       26.48       20.84      3.66 o 
  -4  11   0       41.14       41.65      4.39 o 
  -3  11   0       92.46       98.47      6.10 o 
  -2  11   0       67.62       81.62      5.74 o 
  -1  11   0      220.40      224.39      8.28 o 
   0 -11   1       97.48      102.70      6.17 o 
   1 -11   1      115.60      115.06      4.48 o 
   2 -11   1       95.73      101.28      6.20 o 
   3 -11   1      109.84      110.48      6.30 o 
   4 -11   1      182.16      189.10      7.82 o 
  -2 -10   1      202.21      191.57      8.11 o 
  -1 -10   1      219.30      208.29      8.05 o 
   0 -10   1      263.40      254.36      8.67 o 
   1 -10   1      341.84      344.46      9.23 o 
   2 -10   1      669.37      713.23     14.02 o 
   3 -10   1      573.57      563.90     12.43 o 
   4 -10   1      362.70      384.04     10.39 o 
   5 -10   1       67.35       64.97      5.01 o 
   6 -10   1      104.58      114.60      6.23 o 
  -3  -9   1      153.80      172.91      7.59 o 
  -2  -9   1      173.30      175.02      7.26 o 
  -1  -9   1      175.80      179.40      7.02 o 
   0  -9   1       85.88       82.55      3.36 o 
   1  -9   1      129.83      123.80      5.67 o 
   2  -9   1      434.76      437.76     10.22 o 
   3  -9   1      842.05      794.36     14.54 o 
   4  -9   1      535.09      527.39     11.74 o 
   5  -9   1      255.11      249.25      8.11 o 
   6  -9   1      185.38      181.58      6.07 o 
   7  -9   1      188.33      191.10      5.50 o 
  -4  -8   1      136.41      130.86      6.79 o 
  -3  -8   1      446.71      427.40     11.21 o 
  -2  -8   1      917.48      913.28     16.65 o 
  -1  -8   1     1144.63     1129.21     26.84 o 
   0  -8   1     1170.31     1196.99     12.63 o 
   1  -8   1      770.94      779.58     13.09 o 
   2  -8   1      521.75      547.38     10.75 o 
   3  -8   1      135.48      137.98      5.57 o 
   4  -8   1      348.72      348.26      5.90 o 
   5  -8   1      119.64      113.56      3.79 o 
   6  -8   1      121.64      120.50      5.71 o 
   7  -8   1       40.64       38.58      4.02 o 
  -5  -7   1      148.86      160.87      7.32 o 
  -4  -7   1       92.51       91.52      5.34 o 
  -3  -7   1      242.45      265.97      8.28 o 
  -2  -7   1       98.70       86.97      3.11 o 
  -1  -7   1      439.15      418.97      6.28 o 
   0  -7   1      659.48      649.55     10.92 o 
   1  -7   1     1542.07     1535.12     20.05 o 
   2  -7   1      799.11      816.38      8.53 o 
   3  -7   1      508.66      501.19      6.60 o 
   4  -7   1      760.71      751.62     12.33 o 
   5  -7   1      773.59      790.89     13.75 o 
   6  -7   1      882.37      848.37     15.34 o 
   7  -7   1      282.56      306.11      9.37 o 
   8  -7   1       61.73       68.66      5.31 o 
  -6  -6   1      300.94      307.36      9.79 o 
  -5  -6   1      554.09      563.04     12.73 o 
  -4  -6   1      584.60      593.35     12.43 o 
  -3  -6   1      594.80      574.29     11.67 o 
  -2  -6   1      620.42      600.23      7.44 o 
  -1  -6   1     1557.46     1515.56     13.93 o 
   0  -6   1      920.35      906.42     12.76 o 
   1  -6   1      519.49      467.41      8.38 o 
   2  -6   1      149.65      154.34      3.40 o 
   3  -6   1      318.37      288.00      6.23 o 
   4  -6   1      413.29      401.09      8.31 o 
   5  -6   1      764.49      786.87     13.55 o 
   6  -6   1      201.86      213.73      7.12 o 
   7  -6   1      223.34      225.34      8.01 o 
   8  -6   1       17.05       14.54      3.40 o 
  -6  -5   1      107.83      102.89      5.90 o 
  -5  -5   1      268.54      264.95      8.11 o 
  -4  -5   1      109.75      123.27      5.21 o 
  -3  -5   1      277.63      269.69      5.67 o 
  -2  -5   1      293.87      274.12      3.30 o 
  -1  -5   1     2278.74     2327.41     14.76 o 
   0  -5   1     2315.70     2276.58     38.93 o 
   1  -5   1     1780.83     1734.81     23.99 o 
   2  -5   1     2120.79     2145.82     17.16 o 
   3  -5   1      585.76      567.33      9.30 o 
   4  -5   1     2221.92     2175.70     26.15 o 
   5  -5   1      608.57      624.88     11.58 o 
   6  -5   1      792.63      777.80     14.31 o 
   8  -5   1      347.74      359.96     10.82 o 
  -7  -4   1      101.17      102.13      5.94 o 
  -6  -4   1      170.76      180.10      6.79 o 
  -5  -4   1      459.86      441.62     10.06 o 
  -4  -4   1     1184.90     1189.88     11.63 o 
  -3  -4   1     1760.82     1825.81     12.45 o 
  -2  -4   1     1263.28     1254.66      8.80 o 
  -1  -4   1      212.98      187.96      2.25 o 
   0  -4   1      515.88      494.68      8.48 o 
   1  -4   1     2624.40     2572.71     27.54 o 
   2  -4   1     1676.85     1860.39     20.91 o 
   3  -4   1     1503.93     1527.83     18.70 o 
   4  -4   1       61.49       72.12      3.46 o 
   5  -4   1       56.29       56.49      3.53 o 
   6  -4   1        7.90        8.18      2.28 o 
   7  -4   1       36.73       34.40      3.76 o 
   8  -4   1       86.35       90.06      5.84 o 
  -7  -3   1       56.49       59.00      4.65 o 
  -6  -3   1       85.56       83.49      3.43 o 
  -5  -3   1       99.57       87.03      5.64 o 
  -4  -3   1      797.33      806.50      6.97 o 
  -3  -3   1     2594.81     2596.71     19.13 o 
  -2  -3   1     3250.08     3320.33     20.74 o 
  -1  -3   1      998.59      934.57      6.41 o 
   0  -3   1     1211.95     1052.09     11.34 o 
   1  -3   1      784.83      831.52      9.93 o 
   2  -3   1     8763.74     8919.42     86.83 o 
   3  -3   1     3940.40     4171.13     43.43 o 
   4  -3   1     2377.82     2283.54     26.84 o 
   5  -3   1      962.68      976.46     15.20 o 
   6  -3   1      606.57      577.95     11.81 o 
   7  -3   1      308.60      303.67      9.00 o 
   8  -3   1      241.80      227.02      8.57 o 
  -8  -2   1      191.00      193.39      7.72 o 
  -7  -2   1      376.15      406.19     10.57 o 
  -6  -2   1      689.39      684.25      9.21 o 
  -5  -2   1      629.94      653.04      6.42 o 
  -4  -2   1     1804.54     1737.16     12.11 o 
  -3  -2   1      103.24       84.97      1.72 o 
  -2  -2   1     2631.09     2565.11     18.04 o 
  -1  -2   1       20.49       24.54      2.16 o 
   0  -2   1      908.27      857.05      6.76 o 
   1  -2   1      112.98      117.07      2.54 o 
   2  -2   1      197.97      225.90      4.42 o 
   3  -2   1     1291.68     1268.82     15.86 o 
   4  -2   1      894.22      877.53     13.03 o 
   5  -2   1      360.19      362.53      8.28 o 
   6  -2   1       91.35       90.89      4.75 o 
   7  -2   1       18.13       16.19      3.00 o 
   8  -2   1       18.87       15.76      3.56 o 
  -8  -1   1       75.76       77.14      5.64 o 
  -7  -1   1      128.09      129.71      4.45 o 
  -6  -1   1      440.87      445.97      7.10 o 
  -5  -1   1      811.18      804.79      9.30 o 
  -4  -1   1     1763.81     1762.01     12.12 o 
  -3  -1   1     1086.14     1016.65      7.35 o 
  -2  -1   1     3524.89     3534.86     22.09 o 
  -1  -1   1     3515.91     3835.17     53.64 o 
   0  -1   1     8813.67     8842.09     87.92 o 
   1  -1   1     6778.42     6838.08     66.29 o 
   2  -1   1      312.78      266.27      6.15 o 
   3  -1   1     5289.27     5260.16     37.53 o 
   4  -1   1     1692.93     1630.66     20.45 o 
   5  -1   1     2592.50     2526.59     30.37 o 
   6  -1   1      561.43      562.58     11.58 o 
   7  -1   1      329.63      326.22      9.40 o 
   8  -1   1       38.35       33.47      4.22 o 
  -8   0   1      184.53      193.72      8.05 o 
  -7   0   1      432.52      438.91     10.98 o 
  -6   0   1      710.88      703.66     13.26 o 
  -5   0   1       42.30       45.67      5.42 o 
  -4   0   1      106.84       93.63      2.55 o 
  -3   0   1       91.32      129.41      2.84 o 
  -2   0   1     3301.35     3375.53     24.54 o 
  -1   0   1     2123.79     2162.91     26.37 o 
   0   0   1      590.50      717.81      7.91 o 
   1   0   1      969.48      935.15     12.81 o 
   2   0   1      172.26      164.67      2.14 o 
   3   0   1        0.37        3.49      0.56 o 
   4   0   1        1.51        4.55      0.71 o 
   5   0   1      136.53      149.12      3.65 o 
   6   0   1       13.23       14.05      2.67 o 
   7   0   1        7.75        6.76      2.84 o 
   8   0   1       21.25       22.62      4.12 o 
  -8   1   1       65.35       81.59      5.64 o 
  -7   1   1      633.72      622.44     13.16 o 
  -6   1   1     1109.08     1106.27     17.38 o 
  -5   1   1     1285.48     1243.92     17.68 o 
  -4   1   1     1583.87     1585.61     19.82 o 
  -3   1   1      237.78      230.49      5.01 o 
  -2   1   1     5439.22     5459.18     53.92 o 
  -1   1   1     6788.60     6852.09     47.77 o 
   0   1   1     5537.84     5696.56     61.24 o 
   1   1   1    16373.60    16207.77     91.99 o 
   2   1   1     3069.94     3097.56     18.50 o 
   3   1   1     3745.08     3731.06     22.56 o 
   4   1   1      506.57      525.62     11.54 o 
   5   1   1     1179.33     1177.12      9.68 o 
   6   1   1      231.96      231.14      4.01 o 
   7   1   1      229.63      237.25      8.41 o 
  -9   2   1      141.78      150.09      7.68 o 
  -8   2   1      127.99      132.64      6.63 o 
  -7   2   1      137.37      130.07      5.94 o 
  -6   2   1      132.82      149.89      5.80 o 
  -5   2   1     1178.43     1121.11     16.42 o 
  -4   2   1     1026.93     1044.40     14.41 o 
  -3   2   1     1916.42     1881.79     21.37 o 
  -2   2   1     4009.60     4266.21     42.71 o 
  -1   2   1       37.97       63.54      1.28 o 
   0   2   1      109.73      119.84      2.87 o 
   1   2   1      261.77      268.61      2.51 o 
   2   2   1      302.83      286.23      3.01 o 
   3   2   1      232.63      237.69      3.07 o 
   4   2   1       57.65       54.29      1.87 o 
   5   2   1        9.24       10.52      1.35 o 
   6   2   1      121.68      127.99      3.99 o 
   7   2   1       12.85       13.79      2.70 o 
  -9   3   1      277.48      265.41      9.83 o 
  -8   3   1      263.11      257.53      8.87 o 
  -7   3   1      297.94      296.48      8.74 o 
  -6   3   1      399.27      403.39      9.50 o 
  -5   3   1      571.60      545.96     10.22 o 
  -4   3   1     5950.29     6046.43     61.74 o 
  -3   3   1     4734.97     4850.89     49.27 o 
  -2   3   1     6832.34     6671.45    101.21 o 
  -1   3   1     3149.86     3184.81     22.95 o 
   0   3   1     5294.73     5192.51     51.68 o 
   1   3   1     2599.84     2712.85     16.52 o 
   2   3   1     3751.05     3754.90     22.55 o 
   3   3   1     2170.80     2189.48     14.55 o 
   4   3   1      592.76      555.54      5.97 o 
   5   3   1      222.98      227.09      4.69 o 
   6   3   1      591.74      613.37     11.87 o 
  -9   4   1       97.66      105.83      6.66 o 
  -8   4   1       96.03      103.12      6.00 o 
  -7   4   1       50.15       59.99      4.65 o 
  -6   4   1        1.88        4.25      1.91 o 
  -5   4   1      170.71      179.30      5.64 o 
  -4   4   1      387.70      388.85      7.62 o 
  -3   4   1      877.41      903.97     13.72 o 
  -2   4   1      315.14      295.80      3.79 o 
  -1   4   1      547.14      543.48      5.14 o 
   0   4   1       71.92       62.63      2.80 o 
   1   4   1       21.26       26.36      1.58 o 
   2   4   1      253.94      271.79      3.14 o 
   3   4   1       16.74       20.18      1.54 o 
   4   4   1      252.87      259.06      4.92 o 
   5   4   1       30.93       32.60      2.28 o 
  -9   5   1      132.75      136.40      7.32 o 
  -8   5   1      319.70      344.69     10.36 o 
  -7   5   1      379.73      369.46      9.96 o 
  -6   5   1     1266.51     1265.65     19.06 o 
  -5   5   1     1177.09     1132.55     16.49 o 
  -4   5   1     1360.79     1328.61     19.11 o 
  -3   5   1     3281.11     3294.48     34.81 o 
  -2   5   1     5326.55     5112.30     36.53 o 
  -1   5   1     3791.25     3951.36     41.72 o 
   0   5   1     3215.51     3147.38     34.23 o 
   1   5   1     1377.29     1349.58     13.77 o 
   2   5   1     1011.30      982.99     10.23 o 
   3   5   1      647.71      664.81     14.21 o 
   4   5   1     1652.39     1686.18     22.79 o 
   5   5   1      418.29      425.46      7.07 o 
  -8   6   1      121.20      120.31      6.53 o 
  -7   6   1      240.60      238.20      8.08 o 
  -6   6   1       94.44       99.27      5.14 o 
  -5   6   1      102.31      108.49      4.63 o 
  -4   6   1       29.24       22.74      1.61 o 
  -3   6   1        1.88        3.94      0.90 o 
  -2   6   1       14.97        8.40      0.93 o 
  -1   6   1       29.90       28.30      2.41 o 
   0   6   1       32.20       26.51      2.41 o 
   1   6   1       94.41       97.48      3.03 o 
   2   6   1      134.45      130.92      3.63 o 
   3   6   1        0.10       -0.40      1.26 o 
   4   6   1        3.25        3.21      3.48 o 
   5   6   1        0.02       -1.62      2.01 o 
  -8   7   1      310.34      285.73      9.53 o 
  -7   7   1      665.34      671.44     13.98 o 
  -6   7   1      766.84      731.33      9.64 o 
  -5   7   1     2039.75     1965.39     17.95 o 
  -4   7   1     1256.11     1233.45     12.25 o 
  -3   7   1     2015.47     2017.14     25.72 o 
  -2   7   1     1103.20     1114.28     16.56 o 
  -1   7   1     2555.06     2577.38     30.74 o 
   0   7   1     1346.62     1310.31     18.34 o 
   1   7   1      975.39      940.29     10.71 o 
   2   7   1     1213.64     1225.06     13.14 o 
   3   7   1      282.09      270.17      5.60 o 
   4   7   1      175.84      180.03      7.26 o 
  -8   8   1        0.28        0.23      2.34 o 
  -7   8   1        0.98       -1.60      1.67 o 
  -6   8   1        7.76       10.19      1.82 o 
  -5   8   1        6.40        8.16      1.53 o 
  -4   8   1       12.50       10.78      2.37 o 
  -3   8   1        2.82        5.54      2.11 o 
  -2   8   1        2.72        4.09      2.04 o 
  -1   8   1        1.10        2.70      1.88 o 
   0   8   1      217.58      217.63      6.86 o 
   1   8   1       87.22       93.58      3.54 o 
   2   8   1       34.28       32.87      2.82 o 
   3   8   1       14.29       15.17      3.03 o 
  -7   9   1      357.68      337.63      9.96 o 
  -6   9   1      438.81      398.61     10.62 o 
  -5   9   1      993.48      980.45     17.48 o 
  -4   9   1      887.08      891.31     16.23 o 
  -3   9   1     1285.48     1313.04     20.51 o 
  -2   9   1      491.68      524.13     11.67 o 
  -1   9   1      432.95      430.27     10.39 o 
   0   9   1      963.96     1006.57     16.85 o 
   1   9   1      610.00      603.75     11.67 o 
   2   9   1      465.54      457.78     11.84 o 
  -6  10   1        5.54        3.17      2.64 o 
  -5  10   1       12.46       10.65      3.07 o 
  -4  10   1       28.23       19.46      3.56 o 
  -3  10   1        0.35       -2.31      2.31 o 
  -2  10   1       35.68       37.23      4.09 o 
  -1  10   1        0.09        1.29      2.41 o 
   0  10   1       82.44       82.71      4.14 o 
   1  10   1       14.39       15.73      2.29 o 
  -5  11   1      325.65      340.21     10.82 o 
  -4  11   1      351.94      355.71     10.85 o 
  -3  11   1      428.42      462.52     12.37 o 
  -2  11   1      923.02      930.92     17.94 o 
  -1  11   1      446.71      458.01     11.91 o 
   0 -11   2      338.82      355.05     10.98 o 
   1 -11   2      368.28      387.80     11.28 o 
   2 -11   2      470.21      472.12     11.48 o 
   3 -11   2      489.99      507.80     12.24 o 
   4 -11   2      269.46      276.39      9.20 o 
  -2 -10   2        0.89        0.99      2.31 o 
  -1 -10   2       92.89       86.04      5.51 o 
   0 -10   2      201.81      178.88      7.26 o 
   1 -10   2       70.61       62.93      3.32 o 
   2 -10   2        0.65       -2.04      2.04 o 
   3 -10   2        1.70        2.34      2.28 o 
   4 -10   2        0.21       -0.66      2.11 o 
   5 -10   2       11.81       10.88      2.87 o 
  -3  -9   2      367.15      386.25     11.38 o 
  -2  -9   2      527.21      518.59     12.66 o 
  -1  -9   2      396.83      390.60     10.39 o 
   0  -9   2      464.65      431.26     10.72 o 
   1  -9   2      960.77      982.10     15.70 o 
   2  -9   2     1005.43      978.51     16.03 o 
   3  -9   2      704.64      710.56     13.49 o 
   4  -9   2      540.45      510.24     11.51 o 
   5  -9   2      389.04      403.67      7.21 o 
   6  -9   2      120.19      123.47      6.07 o 
  -4  -8   2        3.76        5.87      2.61 o 
  -3  -8   2       28.41       22.36      3.33 o 
  -2  -8   2      148.58      141.41      6.13 o 
  -1  -8   2       17.85       18.96      2.80 o 
   0  -8   2        3.78        6.29      2.62 o 
   1  -8   2        4.44        3.96      1.75 o 
   2  -8   2       22.50       14.48      2.24 o 
   3  -8   2       68.32       61.65      2.97 o 
   4  -8   2      494.86      485.30      9.38 o 
   5  -8   2      359.66      343.47      8.94 o 
   6  -8   2      159.43      174.89      6.93 o 
   7  -8   2       46.93       44.39      4.45 o 
  -5  -7   2      208.99      215.78      8.28 o 
  -4  -7   2      271.23      279.13      8.84 o 
  -3  -7   2      404.70      396.60     10.19 o 
  -2  -7   2     1016.34     1019.63     16.92 o 
  -1  -7   2     2595.86     2585.67     21.66 o 
   0  -7   2     2524.31     2550.15     21.31 o 
   1  -7   2      742.43      700.67      7.55 o 
   2  -7   2      772.02      783.69      8.57 o 
   3  -7   2      899.22      911.36     13.65 o 
   4  -7   2     1024.63     1053.93     16.03 o 
   5  -7   2      846.79      869.45     15.04 o 
   6  -7   2      369.51      364.05      9.76 o 
   7  -7   2      138.15      143.29      6.83 o 
  -6  -6   2       14.13        6.79      2.87 o 
  -5  -6   2        2.95        0.82      2.24 o 
  -4  -6   2      250.39      227.09      7.59 o 
  -3  -6   2      172.64      180.59      6.40 o 
  -2  -6   2      182.50      193.88      6.13 o 
  -1  -6   2       37.31       36.35      1.94 o 
   0  -6   2      168.52      163.68      3.22 o 
   1  -6   2       50.28       52.53      1.86 o 
   2  -6   2     1453.00     1444.53     18.01 o 
   3  -6   2      668.35      685.89     11.18 o 
   4  -6   2      195.82      206.22      6.10 o 
   5  -6   2       40.07       42.64      3.43 o 
   6  -6   2       26.67       28.06      3.30 o 
   7  -6   2      199.58      205.32      7.88 o 
   8  -6   2      209.42      219.27      8.87 o 
  -6  -5   2      391.84      392.71     10.65 o 
  -5  -5   2      552.42      534.39     11.77 o 
  -4  -5   2      978.97      991.07     16.29 o 
  -3  -5   2     1910.18     1859.34     16.19 o 
  -2  -5   2     2330.95     2420.15     15.56 o 
  -1  -5   2     1236.52     1163.33      8.40 o 
   0  -5   2     3161.05     3080.98     22.75 o 
   1  -5   2     3195.75     3331.65     29.90 o 
   2  -5   2     2593.48     2452.98     27.11 o 
   3  -5   2      696.00      735.82     11.58 o 
   4  -5   2      604.93      605.68     10.95 o 
   5  -5   2      397.37      425.03      9.53 o 
   6  -5   2      913.97      923.33     16.26 o 
   7  -5   2      563.63      547.28     12.83 o 
   8  -5   2      291.87      294.83     10.06 o 
  -7  -4   2       60.63       56.79      4.91 o 
  -6  -4   2      271.97      262.34      8.28 o 
  -5  -4   2      326.29      338.37      5.88 o 
  -4  -4   2       31.36       27.52      2.06 o 
  -3  -4   2       72.10       76.17      1.80 o 
  -2  -4   2        7.27       17.42      1.42 o 
  -1  -4   2        0.74        7.05      0.83 o 
   0  -4   2     1352.13     1423.09     11.36 o 
   1  -4   2     1565.89     1521.83     17.51 o 
   2  -4   2      659.42      640.54      9.46 o 
   3  -4   2      409.84      375.33      7.42 o 
   4  -4   2      262.28      244.60      6.40 o 
   5  -4   2     1028.31     1064.32     16.59 o 
   6  -4   2      677.38      662.57     13.19 o 
   7  -4   2      761.86      752.67     15.30 o 
   8  -4   2      112.30      100.55      6.20 o 
  -7  -3   2      123.83      122.98      6.07 o 
  -6  -3   2      367.92      376.48      9.56 o 
  -5  -3   2     1378.23     1351.91     13.58 o 
  -4  -3   2     3474.55     3577.02     28.03 o 
  -3  -3   2     2818.55     2732.55     31.55 o 
  -2  -3   2     1951.56     2031.05     21.47 o 
  -1  -3   2     2970.77     2858.60     23.94 o 
   0  -3   2      892.09      806.87      7.22 o 
   1  -3   2     5538.13     5829.89     57.68 o 
   2  -3   2     3667.69     3516.74     36.61 o 
   3  -3   2     3713.24     3972.07     42.21 o 
   4  -3   2     1486.76     1506.13     19.82 o 
   5  -3   2      689.30      689.68     12.43 o 
   6  -3   2      339.70      333.51      8.90 o 
   7  -3   2      122.82      130.20      6.23 o 
   8  -3   2      153.14      141.94      7.09 o 
  -8  -2   2       58.47       65.17      6.08 o 
  -7  -2   2       85.06       88.15      6.20 o 
  -6  -2   2        0.34        1.66      1.34 o 
  -5  -2   2       74.13       74.40      2.94 o 
  -4  -2   2       53.28       59.92      2.20 o 
  -3  -2   2       95.61       80.14      2.18 o 
  -2  -2   2     1501.65     1501.66     26.93 o 
  -1  -2   2     7893.34     7984.42     55.44 o 
   0  -2   2     2183.80     2292.37     18.81 o 
   1  -2   2      927.65      876.18     10.85 o 
   2  -2   2       97.43       80.93      4.17 o 
   3  -2   2      819.85      803.16     11.67 o 
   4  -2   2     1601.55     1643.32     21.07 o 
   5  -2   2     1318.46     1323.53     19.03 o 
   6  -2   2      515.14      515.72     11.25 o 
   7  -2   2      120.84      135.05      6.30 o 
   8  -2   2      101.60      107.48      6.33 o 
  -8  -1   2      268.72      304.95     10.09 o 
  -7  -1   2      887.06      853.92     12.07 o 
  -6  -1   2     1585.95     1579.12     15.81 o 
  -5  -1   2      700.58      650.22      8.18 o 
  -4  -1   2      922.33      920.29      9.55 o 
  -3  -1   2     4361.14     4287.46     31.63 o 
  -2  -1   2     5163.27     5304.45     37.73 o 
  -1  -1   2    17589.54    17897.21    165.60 o 
   0  -1   2     1270.82     1322.97     14.44 o 
   1  -1   2     3307.84     3352.68     24.01 o 
   2  -1   2       33.94       26.16      1.32 o 
   3  -1   2     3227.04     3195.72     24.31 o 
   4  -1   2     1991.02     1917.53     16.52 o 
   5  -1   2     1151.14     1143.30     17.18 o 
   6  -1   2      438.01      428.23     10.16 o 
   7  -1   2       99.15      115.56      6.04 o 
   8  -1   2      186.87      189.30      8.18 o 
  -8   0   2       59.05       52.60      4.88 o 
  -7   0   2       30.47       29.52      3.83 o 
  -6   0   2       77.53       71.86      4.58 o 
  -5   0   2       23.64       19.82      2.94 o 
  -4   0   2     1661.98     1613.60     14.29 o 
  -3   0   2     3203.73     3199.51     24.25 o 
  -2   0   2      908.93      865.52      7.68 o 
  -1   0   2       20.90       22.41      1.06 o 
   0   0   2      678.66      832.10      6.74 o 
   1   0   2      752.55      788.42     10.06 o 
   2   0   2     4288.62     4299.96     37.43 o 
   3   0   2     4256.64     4370.28     26.08 o 
   4   0   2     2819.65     2777.06     22.37 o 
   5   0   2      430.61      427.10      6.48 o 
   6   0   2      506.00      510.66      9.02 o 
   7   0   2      112.40      112.39      6.04 o 
  -9   1   2      205.43      204.67      8.71 o 
  -8   1   2      448.04      454.15     11.94 o 
  -7   1   2      543.00      540.91     12.17 o 
  -6   1   2     1428.80     1402.28     20.55 o 
  -5   1   2     2018.53     1990.42     25.06 o 
  -4   1   2     2460.50     2396.06     27.64 o 
  -3   1   2     1546.17     1518.24     18.07 o 
  -2   1   2     2140.62     1981.06     14.79 o 
  -1   1   2     2770.84     2994.67     21.27 o 
   0   1   2     6750.89     6920.29     47.47 o 
   1   1   2     7236.11     7625.41     56.15 o 
   2   1   2     3834.61     3947.57     58.87 o 
   3   1   2      815.43      829.97      6.67 o 
   4   1   2      545.71      547.66      5.48 o 
   5   1   2      281.32      280.04      5.27 o 
   6   1   2      656.57      676.32      9.26 o 
   7   1   2      225.53      218.50      5.61 o 
  -9   2   2        9.07        5.44      3.33 o 
  -8   2   2       36.23       39.67      4.39 o 
  -7   2   2       30.33       19.39      3.13 o 
  -6   2   2      474.72      454.45     10.16 o 
  -5   2   2      379.93      381.10      8.41 o 
  -4   2   2     1119.75     1098.25     15.07 o 
  -3   2   2       39.02       34.13      1.46 o 
  -2   2   2        8.20       23.48      1.18 o 
  -1   2   2     2522.44     2426.33     25.36 o 
   0   2   2     4488.55     4755.94     33.30 o 
   1   2   2    11418.36    11419.74    150.96 o 
   2   2   2     2778.34     2935.53     24.80 o 
   3   2   2      986.63      974.98      7.72 o 
   4   2   2      191.86      212.23      6.70 o 
   5   2   2      173.83      187.21      4.44 o 
   6   2   2      751.17      771.90     14.08 o 
   7   2   2      252.68      272.70      8.57 o 
  -9   3   2      213.84      220.43      9.07 o 
  -8   3   2      205.55      203.21      7.95 o 
  -7   3   2      296.70      302.02      8.87 o 
  -6   3   2      696.14      703.00     12.99 o 
  -5   3   2     1914.07     1918.40     24.27 o 
  -4   3   2     5016.26     4943.49     51.48 o 
  -3   3   2     2349.34     2344.53     18.21 o 
  -2   3   2     3788.66     3795.20     38.42 o 
  -1   3   2      222.86      208.67      5.05 o 
   0   3   2     4142.22     4213.08     43.10 o 
   1   3   2     1005.18     1063.14      9.00 o 
   2   3   2     2498.55     2478.02     15.79 o 
   3   3   2      513.83      549.44      5.39 o 
   4   3   2      639.97      601.80      9.02 o 
   5   3   2      355.44      368.27      9.04 o 
   6   3   2       27.39       21.47      3.13 o 
  -9   4   2        0.21        2.80      3.03 o 
  -8   4   2      113.81      108.00      6.10 o 
  -7   4   2      459.97      429.91     10.62 o 
  -6   4   2      789.15      777.40     13.88 o 
  -5   4   2      255.53      257.04      6.76 o 
  -4   4   2        4.36        2.55      1.15 o 
  -3   4   2      524.03      467.74      8.28 o 
  -2   4   2     1513.06     1604.87     16.64 o 
  -1   4   2     6439.95     6292.22     63.09 o 
   0   4   2     1621.89     1724.05     20.55 o 
   1   4   2     1553.31     1432.00     18.14 o 
   2   4   2      225.82      242.96      6.27 o 
   3   4   2      924.80      929.86     10.08 o 
   4   4   2     1582.57     1609.70     15.48 o 
   5   4   2      860.54      879.18     15.27 o 
   6   4   2      143.24      150.71      6.46 o 
  -9   5   2      271.62      262.94      9.66 o 
  -8   5   2      428.11      440.07     11.71 o 
  -7   5   2     1033.68      998.72     17.38 o 
  -6   5   2      382.59      368.27      9.04 o 
  -5   5   2      445.25      415.44     12.70 o 
  -4   5   2      288.97      293.83      4.75 o 
  -3   5   2     1469.06     1432.55     12.61 o 
  -2   5   2     3421.09     3543.67     26.21 o 
  -1   5   2     1800.79     1799.54     21.86 o 
   0   5   2     1207.00     1161.41     15.90 o 
   1   5   2      137.96      141.05      4.88 o 
   2   5   2      856.58      851.61      9.55 o 
   3   5   2     1082.53     1103.97     11.86 o 
   4   5   2      183.25      178.26      7.35 o 
   5   5   2      200.72      215.32      7.35 o 
  -9   6   2      187.73      225.14      9.14 o 
  -8   6   2      114.76      103.72      6.10 o 
  -7   6   2       57.74       52.39      4.58 o 
  -6   6   2       28.77       24.08      2.03 o 
  -5   6   2       72.57       67.41      2.79 o 
  -4   6   2      801.19      827.52      9.09 o 
  -3   6   2     2735.41     2728.59     35.90 o 
  -2   6   2     3042.03     3112.62     35.32 o 
  -1   6   2     1392.31     1374.22     18.67 o 
   0   6   2     1027.33     1091.76     15.93 o 
   1   6   2      507.24      521.00     12.20 o 
   2   6   2     1836.44     1811.24     17.00 o 
   3   6   2      812.95      813.32     10.16 o 
   4   6   2      213.11      222.55      5.27 o 
  -8   7   2       70.87       70.48      3.60 o 
  -7   7   2      411.35      391.79      7.13 o 
  -6   7   2      398.69      385.67      7.55 o 
  -5   7   2      935.17      920.72     11.64 o 
  -4   7   2      555.65      580.51     14.91 o 
  -3   7   2      615.47      619.83     11.84 o 
  -2   7   2      542.30      551.40     10.95 o 
  -1   7   2      525.87      517.01     10.45 o 
   0   7   2     1018.65     1026.39     15.93 o 
   1   7   2      715.53      699.19      9.13 o 
   2   7   2       39.08       44.91      2.69 o 
   3   7   2       49.14       43.92      2.79 o 
   4   7   2       16.74       21.10      2.35 o 
  -8   8   2        0.56        0.67      1.80 o 
  -7   8   2       89.52       85.12      4.62 o 
  -6   8   2      427.93      438.40      8.00 o 
  -5   8   2     1319.99     1262.55     19.89 o 
  -4   8   2     1392.57     1428.24     21.40 o 
  -3   8   2      499.21      494.68     10.92 o 
  -2   8   2      378.50      392.64      9.60 o 
  -1   8   2       92.20       88.94      4.85 o 
   0   8   2     1607.97     1587.62     22.46 o 
   1   8   2      908.37      865.93     10.98 o 
   2   8   2      517.57      508.67      8.25 o 
   3   8   2      217.90      216.62      5.54 o 
  -7   9   2       89.35       85.65      5.57 o 
  -6   9   2      246.46      235.34      8.24 o 
  -5   9   2      330.42      325.20      9.56 o 
  -4   9   2      426.22      432.84     10.92 o 
  -3   9   2      116.31      105.89      5.80 o 
  -2   9   2      182.35      197.34      7.32 o 
  -1   9   2      246.11      247.11      8.05 o 
   0   9   2       93.50       98.38      5.51 o 
   1   9   2      236.11      233.30      6.18 o 
   2   9   2      136.01      134.36      4.61 o 
  -6  10   2      283.86      271.64      9.30 o 
  -5  10   2      218.99      248.92      8.94 o 
  -4  10   2      162.73      169.87      7.49 o 
  -3  10   2      212.78      229.63      8.48 o 
  -2  10   2     1081.18     1101.35     19.42 o 
  -1  10   2      958.58      941.87     17.45 o 
   0  10   2      460.63      464.50      8.42 o 
  -4  11   2      167.21      186.43      8.34 o 
  -3  11   2      342.62      323.03     10.39 o 
  -2  11   2      140.28      141.21      7.45 o 
   1 -11   3       85.59       93.10      5.80 o 
   2 -11   3       75.37       74.73      5.28 o 
   3 -11   3       30.34       29.78      3.63 o 
  -2 -10   3      290.76      293.28      9.93 o 
  -1 -10   3      386.73      421.63     11.58 o 
   0 -10   3      408.74      422.95     11.28 o 
   1 -10   3      716.33      700.33     14.61 o 
   2 -10   3      657.75      644.07     12.86 o 
   3 -10   3      387.38      368.60      9.79 o 
   4 -10   3      306.74      330.94      9.56 o 
   5 -10   3      323.74      317.98      9.79 o 
  -3  -9   3      178.14      175.94      7.72 o 
  -2  -9   3       53.10       62.53      4.78 o 
  -1  -9   3       28.97       24.90      3.26 o 
   0  -9   3       14.88       12.73      2.54 o 
   1  -9   3       13.37       14.75      1.81 o 
   2  -9   3       96.70       86.93      4.72 o 
   3  -9   3      166.20      157.80      6.23 o 
   4  -9   3       21.24       14.81      2.00 o 
   5  -9   3        2.60       -1.35      2.11 o 
   6  -9   3        0.05       -2.08      2.08 o 
  -4  -8   3      318.55      332.29     10.36 o 
  -3  -8   3      368.21      378.96     10.65 o 
  -2  -8   3      413.88      434.03     10.82 o 
  -1  -8   3      648.00      644.63     12.99 o 
   0  -8   3      802.18      765.70     14.05 o 
   1  -8   3      559.55      561.16     10.39 o 
   2  -8   3     1017.91      951.63     15.01 o 
   3  -8   3     1633.88     1681.12     33.95 o 
   4  -8   3     1474.98     1504.19     21.57 o 
   5  -8   3      871.90      875.81     15.86 o 
   6  -8   3      403.48      421.30     11.08 o 
  -5  -7   3       54.83       52.96      4.72 o 
  -4  -7   3        1.13        1.02      1.95 o 
  -3  -7   3       15.71        8.15      2.31 o 
  -2  -7   3      129.00      130.73      5.47 o 
  -1  -7   3       77.58       76.38      4.22 o 
   0  -7   3      220.70      231.18      3.37 o 
   1  -7   3       98.67      105.58      2.80 o 
   2  -7   3       40.98       40.49      2.21 o 
   3  -7   3        4.48        4.12      1.68 o 
   4  -7   3       87.93       86.17      4.52 o 
   5  -7   3       11.21       11.74      2.64 o 
   6  -7   3        3.53        3.92      2.51 o 
   7  -7   3       43.17       42.08      4.49 o 
  -6  -6   3      147.79      136.40      6.79 o 
  -5  -6   3      217.35      241.17      8.21 o 
  -4  -6   3      224.46      223.76      7.42 o 
  -3  -6   3      808.14      823.67     14.71 o 
  -2  -6   3     1729.16     1728.14     15.42 o 
  -1  -6   3     2019.42     2067.64     13.92 o 
   0  -6   3     2907.97     2842.14     18.20 o 
   1  -6   3     3383.11     3453.32     26.80 o 
   2  -6   3     2035.95     2009.06     23.94 o 
   3  -6   3     1416.29     1470.32     19.75 o 
   4  -6   3      767.05      778.20     13.49 o 
   5  -6   3      480.45      499.49     11.01 o 
   6  -6   3      229.34      237.18      7.98 o 
   7  -6   3      416.95      412.76     11.51 o 
  -6  -5   3       37.86       41.72      4.16 o 
  -5  -5   3       97.12       99.50      5.28 o 
  -4  -5   3       69.34       62.94      2.66 o 
  -3  -5   3        0.08        0.55      0.91 o 
  -2  -5   3        4.10        7.91      2.32 o 
  -1  -5   3      428.81      445.60      4.30 o 
   0  -5   3      392.76      431.66      4.55 o 
   1  -5   3        9.46       15.37      1.62 o 
   2  -5   3        6.20        7.35      1.48 o 
   3  -5   3      104.85       99.00      4.06 o 
   4  -5   3       82.75       80.90      4.19 o 
   5  -5   3       16.20       13.06      2.47 o 
   6  -5   3        3.91        2.57      2.14 o 
   7  -5   3       36.98       30.31      3.86 o 
  -7  -4   3      250.19      262.01      8.97 o 
  -6  -4   3      247.65      249.04      5.56 o 
  -5  -4   3     1164.27     1198.71     18.52 o 
  -4  -4   3     1421.49     1390.35     13.45 o 
  -3  -4   3     1495.24     1548.12     14.00 o 
  -2  -4   3     1251.56     1158.67      8.22 o 
  -1  -4   3     3087.30     3005.24     18.33 o 
   0  -4   3     3648.35     3753.54     30.09 o 
   1  -4   3     4615.50     4532.71     46.60 o 
   2  -4   3     3967.66     3973.95     41.95 o 
   3  -4   3     1367.72     1324.16     17.91 o 
   4  -4   3      571.90      595.30     11.08 o 
   5  -4   3     1091.40     1081.93     17.31 o 
   6  -4   3      934.39      913.67     16.49 o 
   7  -4   3      406.32      423.31     11.38 o 
  -8  -3   3       12.04       12.56      3.33 o 
  -7  -3   3        2.03        3.00      3.10 o 
  -6  -3   3        0.08        2.21      1.45 o 
  -5  -3   3        0.85        0.82      1.55 o 
  -4  -3   3       27.09       25.39      2.16 o 
  -3  -3   3      990.37     1056.74     10.27 o 
  -2  -3   3        0.85        2.06      0.82 o 
  -1  -3   3       16.50       21.93      1.55 o 
   0  -3   3      457.28      443.46      7.72 o 
   1  -3   3      317.70      321.44      5.97 o 
   2  -3   3       11.31       11.25      1.55 o 
   3  -3   3      104.86      119.45      4.22 o 
   4  -3   3      120.98      115.46      4.58 o 
   5  -3   3      582.62      581.05     11.64 o 
   6  -3   3      351.29      347.63      9.43 o 
   7  -3   3       57.85       51.25      4.52 o 
  -8  -2   3       83.02       91.08      4.10 o 
  -7  -2   3      247.68      254.79     11.18 o 
  -6  -2   3      365.47      383.90      6.65 o 
  -5  -2   3      643.06      650.06     12.65 o 
  -4  -2   3     1557.97     1538.97     14.11 o 
  -3  -2   3     6381.90     6590.62     73.23 o 
  -2  -2   3     7881.71     8102.32     86.37 o 
  -1  -2   3     6930.25     7219.32     50.57 o 
   0  -2   3     6806.76     6632.41     65.00 o 
   1  -2   3     1024.05      960.40     10.21 o 
   2  -2   3     2170.88     2155.04     17.19 o 
   3  -2   3     2051.40     2066.24     24.64 o 
   4  -2   3     3414.68     3400.32     38.49 o 
   5  -2   3      367.96      358.02      8.71 o 
   6  -2   3      302.91      305.45      8.71 o 
   7  -2   3       73.13       73.67      5.21 o 
  -8  -1   3       23.66       19.49      3.83 o 
  -7  -1   3        0.46        0.78      2.41 o 
  -6  -1   3        2.28        4.71      1.57 o 
  -5  -1   3       43.68       53.90      4.20 o 
  -4  -1   3       23.25       30.53      1.83 o 
  -3  -1   3       28.56       41.96      2.28 o 
  -2  -1   3      183.88      201.58      3.14 o 
  -1  -1   3      466.84      587.62      5.71 o 
   0  -1   3      849.35      907.70      7.77 o 
   1  -1   3      327.36      334.93      5.77 o 
   2  -1   3      961.80     1010.44      9.37 o 
   3  -1   3     1013.94     1057.35     11.06 o 
   4  -1   3      310.63      340.02      8.46 o 
   5  -1   3       86.71       84.84      3.50 o 
   6  -1   3      105.39       88.28      5.05 o 
   7  -1   3      185.27      179.24      7.49 o 
  -9   0   3       70.62       77.76      6.20 o 
  -8   0   3      470.42      461.70     12.17 o 
  -7   0   3      572.00      581.51     12.73 o 
  -6   0   3     1615.28     1634.16     23.02 o 
  -5   0   3     2894.87     2946.74     34.36 o 
  -4   0   3     3355.72     3301.29     25.91 o 
  -3   0   3     4000.03     3902.02     23.19 o 
  -2   0   3     5528.11     5546.63     81.72 o 
  -1   0   3     3913.23     3801.73     26.87 o 
   0   0   3     1736.21     1697.14     13.09 o 
   1   0   3     2889.17     2894.78     21.49 o 
   2   0   3     4825.05     4799.60     34.65 o 
   3   0   3     1196.31     1126.67     10.87 o 
   4   0   3     1694.00     1660.88     15.25 o 
   5   0   3      684.91      665.63      9.37 o 
   6   0   3      447.57      444.42     12.99 o 
   7   0   3      174.54      165.92      7.45 o 
  -9   1   3        6.86        4.62      3.23 o 
  -8   1   3        0.21       -0.46      2.64 o 
  -7   1   3       47.59       59.53      4.65 o 
  -6   1   3      302.35      279.20      7.95 o 
  -5   1   3       77.56       69.78      3.99 o 
  -4   1   3        2.30        3.99      1.48 o 
  -3   1   3     1816.58     1804.68     14.17 o 
  -2   1   3      237.87      247.03      3.31 o 
  -1   1   3      251.51      247.44      6.27 o 
   0   1   3      363.80      404.37      4.34 o 
   1   1   3      855.60      914.10      6.47 o 
   2   1   3     1139.66     1222.66     21.20 o 
   3   1   3      433.22      437.93      4.43 o 
   4   1   3      543.93      540.94      7.24 o 
   5   1   3      319.49      319.40      5.86 o 
   6   1   3      364.03      365.94      6.86 o 
   7   1   3      229.98      244.64      8.38 o 
  -9   2   3      112.10      102.53      6.53 o 
  -8   2   3      304.96      323.39      9.86 o 
  -7   2   3      738.48      722.69     14.28 o 
  -6   2   3     1818.63     1734.61     23.84 o 
  -5   2   3     2745.32     2690.49     31.73 o 
  -4   2   3     3776.23     3825.29     28.45 o 
  -3   2   3     3485.70     3352.60     24.74 o 
  -2   2   3      621.95      615.02      6.05 o 
  -1   2   3     7857.23     7659.76     52.70 o 
   0   2   3     7136.46     7552.59    137.01 o 
   1   2   3     7000.84     6787.71    122.28 o 
   2   2   3     1423.10     1506.02     10.42 o 
   3   2   3      888.58      907.81      7.51 o 
   4   2   3      115.50      123.31      4.29 o 
   5   2   3      347.58      351.39      6.33 o 
   6   2   3      160.13      173.90      6.83 o 
  -9   3   3       26.91       19.95      4.02 o 
  -8   3   3        0.38        1.32      2.51 o 
  -7   3   3       97.23      104.94      5.57 o 
  -6   3   3       33.75       28.63      3.20 o 
  -5   3   3       31.25       29.85      2.77 o 
  -4   3   3       96.39      113.00      4.42 o 
  -3   3   3        8.54        7.81      0.92 o 
  -2   3   3        3.32        5.63      1.09 o 
  -1   3   3     2751.99     2908.48     21.43 o 
   0   3   3     2222.55     2242.00     25.46 o 
   1   3   3      449.72      473.64     10.59 o 
   2   3   3      991.68      995.54      9.98 o 
   3   3   3      439.63      463.16      5.02 o 
   4   3   3     1282.66     1279.31     18.93 o 
   5   3   3      366.66      355.44      9.33 o 
   6   3   3      118.75      133.00      6.43 o 
  -9   4   3      446.89      403.56     11.97 o 
  -8   4   3      718.96      705.48     15.07 o 
  -7   4   3      996.45      944.61     16.75 o 
  -6   4   3     1646.25     1597.77     15.21 o 
  -5   4   3     1699.91     1656.45     15.02 o 
  -4   4   3     2284.91     2266.67     18.56 o 
  -3   4   3     4144.47     4129.62     30.47 o 
  -2   4   3     5381.44     5667.88     44.11 o 
  -1   4   3     2002.69     1870.19     14.63 o 
   0   4   3      577.92      545.83      9.40 o 
   1   4   3     1113.98     1074.41     15.34 o 
   2   4   3      777.90      769.74      8.66 o 
   3   4   3     1591.26     1598.18     22.95 o 
   4   4   3      483.29      491.58     10.85 o 
   5   4   3      373.65      387.53     10.06 o 
  -9   5   3        7.76        3.99      3.07 o 
  -8   5   3        0.43        0.22      2.03 o 
  -7   5   3        4.73        5.40      3.18 o 
  -6   5   3      218.33      190.75     10.72 o 
  -5   5   3      112.75      113.74      3.31 o 
  -4   5   3      192.15      193.24      3.82 o 
  -3   5   3      438.21      456.54      5.71 o 
  -2   5   3      921.07      962.00     13.90 o 
  -1   5   3      474.53      479.97      9.10 o 
   0   5   3     1059.26     1043.87     15.20 o 
   1   5   3      724.61      746.34     12.63 o 
   2   5   3      963.56      956.33     15.20 o 
   3   5   3      429.66      430.89      6.79 o 
   4   5   3      170.65      161.33      6.50 o 
   5   5   3      118.17      113.58      5.97 o 
  -9   6   3      366.21      379.60      7.65 o 
  -8   6   3      584.59      594.41      9.16 o 
  -7   6   3      674.97      628.58     11.81 o 
  -6   6   3      728.80      748.12     10.45 o 
  -5   6   3      642.00      621.22      8.04 o 
  -4   6   3     2439.83     2488.47     20.68 o 
  -3   6   3     1131.77     1109.86     10.61 o 
  -2   6   3     3059.26     3081.78     35.48 o 
  -1   6   3     1523.15     1536.04     20.74 o 
   0   6   3     1571.09     1551.61     21.01 o 
   1   6   3      819.30      821.23     12.63 o 
   2   6   3      319.19      313.53      5.86 o 
   3   6   3      368.00      399.05      6.92 o 
   4   6   3      241.69      222.84      7.91 o 
  -8   7   3       56.10       52.84      3.27 o 
  -7   7   3        1.17       -0.94      2.85 o 
  -6   7   3        1.11        0.93      1.38 o 
  -5   7   3       74.25       67.81      7.68 o 
  -4   7   3      565.25      558.13     11.48 o 
  -3   7   3      355.29      366.69      9.00 o 
  -2   7   3      448.61      443.83      9.86 o 
  -1   7   3      409.50      422.85      9.63 o 
   0   7   3      706.20      697.89     12.93 o 
   1   7   3     1127.31     1116.01     12.57 o 
   2   7   3      398.81      367.23      6.99 o 
   3   7   3      395.18      401.75     10.55 o 
  -8   8   3      200.27      198.06      5.47 o 
  -7   8   3      583.81      535.36      8.54 o 
  -6   8   3     1416.66     1388.99     21.60 o 
  -5   8   3     1202.30     1227.56     19.82 o 
  -3   8   3      405.78      436.83     10.62 o 
  -2   8   3      413.67      414.84     10.22 o 
  -1   8   3      551.41      559.88     11.91 o 
   0   8   3      515.55      485.05     11.08 o 
   1   8   3      583.55      568.27      8.73 o 
   2   8   3      341.33      322.36      6.63 o 
  -7   9   3       76.77       88.15      5.61 o 
  -6   9   3      160.79      147.97      6.76 o 
  -5   9   3      121.38      125.91      6.40 o 
  -4   9   3      289.70      280.98      8.97 o 
  -3   9   3      362.53      376.71     10.36 o 
  -1   9   3      735.13      746.60     14.91 o 
   0   9   3      226.09      220.43      8.08 o 
   1   9   3      171.92      171.51      5.13 o 
  -6  10   3      165.32      183.86      8.01 o 
  -5  10   3      295.12      311.22     10.06 o 
  -4  10   3      350.41      371.31     10.95 o 
  -3  10   3      706.09      770.18     16.09 o 
  -2  10   3      319.64      325.40     10.12 o 
  -1  10   3      346.25      354.09     10.55 o 
   0  10   3      219.13      207.39      5.82 o 
  -1 -10   4      189.64      186.86      7.72 o 
   0 -10   4      369.71      368.77     10.49 o 
   1 -10   4      247.69      236.56      8.18 o 
   2 -10   4      135.44      145.44      6.40 o 
   3 -10   4       30.89       28.36      3.46 o 
   4 -10   4       33.89       35.32      4.06 o 
  -3  -9   4       99.44      109.62      6.40 o 
  -2  -9   4      130.86      145.96      6.86 o 
  -1  -9   4      449.24      455.67     11.34 o 
   0  -9   4      655.26      632.20     13.16 o 
   1  -9   4      732.20      728.79     14.11 o 
   2  -9   4      551.23      545.40     11.21 o 
   3  -9   4      499.83      520.63      9.99 o 
   4  -9   4      487.22      483.89     11.18 o 
   5  -9   4      378.62      392.81     10.62 o 
  -4  -8   4      153.49      144.91      6.99 o 
  -3  -8   4      318.50      338.92      9.96 o 
  -2  -8   4      563.94      538.51     12.30 o 
  -1  -8   4      194.63      181.81      6.63 o 
   0  -8   4       21.15       19.19      2.61 o 
   1  -8   4        9.92       12.10      1.18 o 
   2  -8   4      201.31      202.19      4.39 o 
   3  -8   4      558.38      563.87     11.41 o 
   4  -8   4      426.82      426.58     10.29 o 
   5  -8   4      168.71      164.10      6.83 o 
   6  -8   4        0.19       -1.85      2.18 o 
  -5  -7   4      181.44      189.49      7.91 o 
  -4  -7   4      265.59      281.84      8.97 o 
  -3  -7   4      637.42      658.58     13.62 o 
  -2  -7   4      778.94      756.46     14.21 o 
  -1  -7   4      920.99      896.66      9.87 o 
   0  -7   4      843.56      819.69      9.26 o 
   1  -7   4     1086.80     1033.31      8.74 o 
   2  -7   4     1107.77     1062.70     15.70 o 
   3  -7   4      973.64      954.17     15.66 o 
   4  -7   4      975.82     1064.32     17.54 o 
   5  -7   4      663.86      676.13     14.02 o 
   6  -7   4      328.96      370.51     10.62 o 
  -6  -6   4       84.57       86.34      5.74 o 
  -5  -6   4      176.69      180.29      7.26 o 
  -4  -6   4      362.90      337.34      9.30 o 
  -3  -6   4      306.82      316.15      8.81 o 
  -2  -6   4      326.20      312.82      5.18 o 
  -1  -6   4      463.78      456.05      6.21 o 
   0  -6   4      746.75      747.93      6.61 o 
   1  -6   4      755.56      750.90     13.50 o 
   2  -6   4      203.75      227.39      6.10 o 
   3  -6   4      133.35      137.85      5.24 o 
   4  -6   4        1.27        3.33      1.85 o 
   5  -6   4       87.00       84.39      5.08 o 
   6  -6   4       65.30       70.18      5.08 o 
   7  -6   4       20.32       24.90      3.89 o 
  -7  -5   4      105.51      113.81      6.50 o 
  -6  -5   4      126.45      134.55      6.46 o 
  -5  -5   4      277.91      280.42      5.63 o 
  -4  -5   4      715.86      701.40      8.86 o 
  -3  -5   4      795.81      777.01      9.01 o 
  -2  -5   4     1573.01     1523.95     14.00 o 
  -1  -5   4     1550.08     1579.10     19.85 o 
   0  -5   4     2966.50     2860.09     22.58 o 
   1  -5   4     2605.29     2662.14     21.24 o 
   2  -5   4     3530.06     3504.73     38.65 o 
   3  -5   4     2201.81     2247.54     41.50 o 
   4  -5   4      923.92     1000.83     16.42 o 
   5  -5   4      540.55      545.70     11.97 o 
   6  -5   4      328.75      346.28      9.96 o 
   7  -5   4       82.80       81.95      5.64 o 
  -7  -4   4      177.52      164.07      7.26 o 
  -6  -4   4      628.78      603.17      8.92 o 
  -5  -4   4      813.17      770.08     12.27 o 
  -4  -4   4      431.37      420.03      6.38 o 
  -3  -4   4       17.62       12.58      1.32 o 
  -2  -4   4       16.19       15.19      2.39 o 
  -1  -4   4      176.79      174.64      2.37 o 
   0  -4   4     1484.45     1531.27     13.12 o 
   1  -4   4     1215.29     1200.39     22.69 o 
   2  -4   4      275.08      287.90      6.60 o 
   3  -4   4       43.71       44.90      2.19 o 
   4  -4   4      119.28      128.39      5.28 o 
   5  -4   4       26.12       27.04      3.30 o 
   6  -4   4       72.67       74.04      4.91 o 
   7  -4   4       56.67       49.07      4.68 o 
  -8  -3   4       46.90       55.64      3.48 o 
  -7  -3   4      232.50      256.44      6.01 o 
  -6  -3   4      620.20      595.37      8.73 o 
  -5  -3   4      687.06      701.23      8.99 o 
  -4  -3   4     1467.45     1437.84     16.54 o 
  -3  -3   4     1682.27     1653.96     17.92 o 
  -2  -3   4     4924.47     4945.41     36.43 o 
  -1  -3   4     3729.93     3732.70     27.89 o 
   0  -3   4     6233.34     6636.85     47.09 o 
   1  -3   4     3287.53     3351.09     24.97 o 
   2  -3   4     1359.13     1255.36     16.69 o 
   3  -3   4     1605.47     1603.39     21.24 o 
   4  -3   4     1007.49      976.73     15.73 o 
   5  -3   4      613.03      589.76     12.20 o 
   6  -3   4      356.58      358.84      9.93 o 
   7  -3   4      438.98      447.85     12.10 o 
  -8  -2   4      298.66      310.97      7.03 o 
  -7  -2   4      143.05      143.76      4.70 o 
  -6  -2   4       18.27       19.70      2.08 o 
  -5  -2   4        0.60        2.02      2.04 o 
  -4  -2   4      236.65      248.84      5.80 o 
  -3  -2   4     1905.04     1929.31     16.43 o 
  -2  -2   4     3598.29     3926.28     29.32 o 
  -1  -2   4     1328.93     1380.02     11.66 o 
   0  -2   4        2.91        2.62      0.49 o 
   1  -2   4       29.13       26.14      1.42 o 
   2  -2   4     1095.07     1082.07     10.39 o 
   3  -2   4      214.71      211.15      4.15 o 
   4  -2   4      198.60      208.30      4.48 o 
   5  -2   4        3.64        4.65      1.95 o 
   6  -2   4       23.26       16.89      3.03 o 
   7  -2   4       27.81       26.05      3.89 o 
  -8  -1   4      197.72      203.51      8.15 o 
  -7  -1   4      388.07      386.94     10.19 o 
  -6  -1   4      475.11      479.61      8.56 o 
  -5  -1   4     1368.45     1383.19     13.84 o 
  -4  -1   4     2215.47     2200.07     32.60 o 
  -3  -1   4     3392.57     3441.35     26.47 o 
  -2  -1   4     5145.06     5543.33     39.95 o 
  -1  -1   4     6429.51     6410.79     56.86 o 
   0  -1   4     3626.35     3649.87     25.41 o 
   1  -1   4     4927.79     4720.43     34.12 o 
   2  -1   4     3065.19     3043.97     23.58 o 
   3  -1   4     1574.10     1514.67     14.04 o 
   4  -1   4      642.56      601.84      7.95 o 
   5  -1   4      973.25      990.39     11.59 o 
   6  -1   4      217.11      212.02      7.59 o 
   7  -1   4      164.02      156.12      7.39 o 
  -9   0   4       75.06       73.48      5.87 o 
  -8   0   4      186.19      190.62      7.88 o 
  -7   0   4      170.65      174.89      6.93 o 
  -6   0   4      203.03      210.83      6.83 o 
  -5   0   4      480.46      454.71      9.43 o 
  -4   0   4      375.19      409.04      4.70 o 
  -3   0   4     1652.55     1684.32     13.30 o 
  -2   0   4       12.45       11.08      0.81 o 
  -1   0   4      908.66      908.59      8.00 o 
   0   0   4      301.72      320.36      4.06 o 
   1   0   4      142.75      126.47      2.67 o 
   2   0   4        2.02        2.64      1.34 o 
   3   0   4      212.27      217.62      4.24 o 
   4   0   4       51.92       56.24      2.64 o 
   5   0   4        8.39       10.43      1.71 o 
   6   0   4        0.54        1.74      1.56 o 
  -9   1   4      118.61      116.18      6.89 o 
  -8   1   4      173.09      171.26      7.42 o 
  -7   1   4      606.22      574.85     12.56 o 
  -6   1   4      899.04      900.78     15.37 o 
  -5   1   4     2824.48     2725.77     21.45 o 
  -4   1   4     4022.15     4167.57     30.50 o 
  -3   1   4     7429.41     7863.14     67.13 o 
  -2   1   4     3323.98     3164.83     23.29 o 
  -1   1   4     4575.80     4553.10     34.08 o 
   0   1   4     4116.10     3874.51     28.17 o 
   1   1   4      972.78      991.83     14.32 o 
   2   1   4     1316.92     1233.39     11.49 o 
   3   1   4     1026.81     1038.41     10.78 o 
   4   1   4      907.25      885.85     15.30 o 
   5   1   4      437.49      430.93      7.21 o 
   6   1   4      350.44      381.89     10.16 o 
  -9   2   4        2.47        4.58      3.13 o 
  -8   2   4        0.24       -2.34      2.34 o 
  -7   2   4       36.58       34.79      3.79 o 
  -6   2   4      568.49      588.90      7.45 o 
  -5   2   4     1498.90     1494.39     13.47 o 
  -4   2   4        5.06        9.53      1.39 o 
  -3   2   4       18.12       18.45      1.17 o 
  -2   2   4       36.28       44.50      1.63 o 
  -1   2   4     1117.85     1115.52      9.71 o 
   0   2   4      302.75      330.26      4.25 o 
   1   2   4     2065.90     2228.52     17.79 o 
   2   2   4        0.01        3.33      0.92 o 
   3   2   4      167.09      164.58      3.82 o 
   4   2   4      126.34      121.16      3.74 o 
   5   2   4       21.03       24.04      3.13 o 
   6   2   4        1.22        0.13      2.04 o 
  -9   3   4      167.17      170.30      8.01 o 
  -8   3   4      605.60      584.18     13.62 o 
  -7   3   4      869.64      867.36     10.26 o 
  -6   3   4     1764.36     1734.34     15.91 o 
  -5   3   4     2168.20     2135.40     18.08 o 
  -4   3   4     1233.82     1173.50     11.00 o 
  -3   3   4     2588.80     2554.82     19.97 o 
  -2   3   4     3639.35     3664.22     44.17 o 
  -1   3   4     1765.79     1678.86     13.63 o 
   0   3   4     2216.45     2049.91     16.28 o 
   1   3   4     2176.07     2202.53     17.74 o 
   2   3   4     2331.94     2304.20     19.10 o 
   3   3   4      796.83      819.75     14.11 o 
   4   3   4      641.94      638.50     12.66 o 
   5   3   4      122.07      139.07      6.33 o 
  -9   4   4       49.15       56.66      5.38 o 
  -8   4   4      250.53      255.39      5.66 o 
  -7   4   4      180.64      174.17      4.43 o 
  -6   4   4       31.37       32.70      2.16 o 
  -5   4   4       11.53        9.58      1.40 o 
  -4   4   4      591.83      634.40      7.41 o 
  -3   4   4      289.71      270.54     11.11 o 
  -2   4   4      202.38      213.92      3.46 o 
  -1   4   4       38.58       40.36      7.45 o 
   0   4   4       94.64      101.28      4.39 o 
   1   4   4      143.19      159.78      5.57 o 
   2   4   4        0.05        2.11      1.88 o 
   3   4   4       11.66       13.65      2.57 o 
   4   4   4        1.65       -0.23      2.04 o 
   5   4   4       31.02       33.24      3.89 o 
  -9   5   4      134.39      136.96      7.35 o 
  -8   5   4      566.13      557.71     15.85 o 
  -7   5   4      650.78      644.91      8.95 o 
  -6   5   4      962.57      907.21     10.49 o 
  -5   5   4     1681.61     1728.24     15.85 o 
  -4   5   4     2747.20     2769.06     22.37 o 
  -3   5   4     2319.59     2312.13     37.02 o 
  -2   5   4     1301.57     1241.39     11.10 o 
  -1   5   4     2576.12     2507.23     29.85 o 
   0   5   4      942.58      912.06     14.54 o 
   1   5   4      936.23      934.38     15.27 o 
   2   5   4      350.86      345.45      8.90 o 
   3   5   4      327.14      348.09      9.43 o 
   4   5   4      207.60      208.26      7.72 o 
  -9   6   4      109.19      108.54      4.38 o 
  -8   6   4       44.69       43.94      2.88 o 
  -7   6   4        0.94        0.63      1.55 o 
  -6   6   4       13.89       17.90      1.90 o 
  -5   6   4       73.72       71.44      2.97 o 
  -4   6   4       25.34       24.49      1.73 o 
  -3   6   4      128.25      151.04      5.67 o 
  -2   6   4      331.87      314.75      7.91 o 
  -1   6   4        4.19        6.83      1.91 o 
   0   6   4       19.08       20.94      2.74 o 
   1   6   4       75.41       65.86      2.98 o 
   2   6   4       62.30       58.01      4.62 o 
   3   6   4       25.25       21.30      3.26 o 
  -8   7   4      394.45      387.62      7.40 o 
  -7   7   4      563.57      579.44      8.78 o 
  -6   7   4     1024.33      957.96     11.34 o 
  -5   7   4      691.20      690.01     13.32 o 
  -4   7   4      521.46      500.45     10.98 o 
  -3   7   4     1034.78     1013.07     16.62 o 
  -1   7   4     1230.67     1208.30     18.73 o 
   0   7   4      651.82      653.14     13.06 o 
   1   7   4      766.64      756.06     10.02 o 
   2   7   4      268.96      257.76      8.44 o 
   3   7   4      354.17      378.46     10.72 o 
  -8   8   4        9.91        7.65      5.62 o 
  -7   8   4       21.07       23.28      3.36 o 
  -6   8   4       84.72       75.69      5.34 o 
  -5   8   4      270.12      263.56      8.44 o 
  -4   8   4        8.33        4.75      2.44 o 
  -3   8   4      168.19      146.10      6.36 o 
  -2   8   4      190.89      197.67      7.22 o 
  -1   8   4       48.95       40.60      3.83 o 
   0   8   4        1.07       -0.13      2.24 o 
   1   8   4        6.83        7.87      1.88 o 
   2   8   4       24.32       18.63      3.40 o 
  -7   9   4      275.42      281.31      9.37 o 
  -6   9   4      384.19      400.49     11.05 o 
  -5   9   4      613.03      592.39     13.52 o 
  -4   9   4      848.93      876.47     16.98 o 
  -3   9   4      732.81      743.57     15.43 o 
  -2   9   4      594.18      588.07     13.42 o 
  -1   9   4      311.56      298.79      9.40 o 
   0   9   4      192.16      190.02      7.85 o 
  -6  10   4        9.24        2.47      2.57 o 
  -5  10   4       15.92       14.31      3.50 o 
  -4  10   4       21.06       17.18      3.59 o 
  -3  10   4        6.14        6.43      3.03 o 
  -2  10   4        7.92       13.06      3.43 o 
  -1  10   4       44.81       45.77      4.65 o 
  -1 -10   5        3.70        3.83      2.47 o 
   0 -10   5        6.44        7.91      2.64 o 
   1 -10   5       18.74       13.88      2.87 o 
   2 -10   5       70.24       70.90      4.78 o 
  -3  -9   5      170.59      182.90      7.95 o 
  -2  -9   5      335.92      337.93     10.29 o 
  -1  -9   5      394.89      390.27     10.55 o 
   0  -9   5      317.71      328.50      9.30 o 
   1  -9   5      189.67      188.44      6.86 o 
   2  -9   5      291.66      313.45      6.32 o 
   3  -9   5      518.65      577.13     12.56 o 
   4  -9   5      284.29      306.31      9.33 o 
  -4  -8   5        1.69        0.23      2.54 o 
  -3  -8   5        0.14        0.36      2.34 o 
  -2  -8   5       23.71       29.65      3.50 o 
  -1  -8   5      151.50      133.93      5.80 o 
   0  -8   5      462.25      464.45      7.03 o 
   1  -8   5      196.78      181.14      4.28 o 
   2  -8   5      213.18      210.24      6.69 o 
   3  -8   5       34.02       33.57      3.53 o 
   4  -8   5       31.10       40.04      3.89 o 
   5  -8   5       94.07      107.18      6.04 o 
  -5  -7   5      163.10      154.11      7.26 o 
  -4  -7   5      511.24      506.72     12.30 o 
  -3  -7   5      700.03      699.21     14.18 o 
  -2  -7   5      706.24      732.80      9.25 o 
  -1  -7   5      213.88      201.67      5.69 o 
   0  -7   5      174.20      181.55      4.09 o 
   1  -7   5      425.14      409.09      6.25 o 
   2  -7   5      420.46      429.05      9.30 o 
   3  -7   5      497.11      460.91     10.22 o 
   4  -7   5      296.55      333.35      9.43 o 
   5  -7   5      178.54      184.85      7.32 o 
   6  -7   5      230.46      247.87      9.14 o 
  -6  -6   5        4.98        3.63      2.64 o 
  -5  -6   5       22.04       26.05      3.59 o 
  -4  -6   5      105.71      100.78      5.44 o 
  -3  -6   5      183.44      180.95      4.31 o 
  -2  -6   5      181.45      176.75      4.44 o 
  -1  -6   5       26.07       20.84      1.65 o 
   0  -6   5      196.64      194.63      7.30 o 
   1  -6   5      425.39      401.48      5.82 o 
   2  -6   5      458.80      441.19      9.37 o 
   3  -6   5      571.26      528.84     10.88 o 
   4  -6   5      316.20      322.60      9.04 o 
   5  -6   5      362.36      365.24     10.19 o 
   6  -6   5      219.24      224.25      8.61 o 
  -6  -5   5      389.05      369.49     10.52 o 
  -5  -5   5      378.05      373.70      6.67 o 
  -4  -5   5      428.85      437.03      6.85 o 
  -3  -5   5       50.75       52.82      2.45 o 
  -2  -5   5      197.28      191.23      5.46 o 
  -1  -5   5     1104.85     1100.52     11.06 o 
   0  -5   5     1673.74     1615.84     19.94 o 
   1  -5   5     1774.80     1768.77     15.40 o 
   2  -5   5      531.29      505.76      9.93 o 
   3  -5   5      241.31      246.51      6.99 o 
   4  -5   5      345.15      354.06      9.27 o 
   5  -5   5      307.01      290.94      8.87 o 
   6  -5   5      235.36      245.06      8.77 o 
  -7  -4   5        5.00       10.66      2.13 o 
  -6  -4   5        4.96        8.14      1.86 o 
  -5  -4   5       25.85       26.41      2.74 o 
  -4  -4   5      209.28      203.90      7.35 o 
  -3  -4   5      475.16      478.81      6.93 o 
  -2  -4   5     1082.28     1074.59     13.19 o 
  -1  -4   5     1533.00     1497.58     17.99 o 
   0  -4   5      210.24      227.04      3.78 o 
   1  -4   5      653.58      618.82     10.52 o 
   2  -4   5      362.44      353.79      7.95 o 
   3  -4   5     1575.10     1549.33     21.30 o 
   4  -4   5      927.81      945.33     16.23 o 
   5  -4   5      312.99      294.37      8.81 o 
   6  -4   5       53.68       53.72      4.62 o 
  -8  -3   5      111.94      110.91      4.54 o 
  -7  -3   5      238.53      245.14      6.97 o 
  -6  -3   5      476.23      453.76      8.46 o 
  -5  -3   5      368.07      376.00     16.09 o 
  -4  -3   5      506.61      482.21      6.90 o 
  -3  -3   5     1309.29     1290.33     12.51 o 
  -2  -3   5     1084.79     1110.43     10.78 o 
  -1  -3   5     1350.25     1298.77     11.74 o 
   0  -3   5      289.41      271.08      3.87 o 
   1  -3   5      516.47      505.56      9.20 o 
   2  -3   5      682.65      687.90     11.61 o 
   3  -3   5      935.59      917.70     14.61 o 
   4  -3   5      372.08      394.79      9.60 o 
   5  -3   5      342.73      354.29      9.63 o 
   6  -3   5       91.53       97.12      5.67 o 
  -8  -2   5       23.60       25.44      2.77 o 
  -7  -2   5      159.72      156.00      4.77 o 
  -6  -2   5      663.74      659.00      9.32 o 
  -5  -2   5      297.40      287.48      5.47 o 
  -4  -2   5      414.88      400.48      7.42 o 
  -3  -2   5      202.19      211.76      4.00 o 
  -2  -2   5      299.98      278.31      4.29 o 
  -1  -2   5     1477.63     1517.41     10.24 o 
   0  -2   5     1682.11     1601.01     10.73 o 
   1  -2   5     3473.27     3478.19     26.53 o 
   2  -2   5     1815.20     1780.67     15.70 o 
   3  -2   5      645.06      621.95      6.59 o 
   4  -2   5      341.28      344.36      9.53 o 
   5  -2   5      346.06      328.17      9.14 o 
   6  -2   5      423.47      399.80     10.88 o 
  -8  -1   5      310.95      293.54      9.60 o 
  -7  -1   5      221.54      234.58      7.91 o 
  -6  -1   5       30.43       28.86      2.29 o 
  -5  -1   5      365.74      358.82      6.06 o 
  -4  -1   5      471.55      477.61      6.63 o 
  -3  -1   5     1710.69     1764.46     15.47 o 
  -2  -1   5     1064.10     1017.90      9.74 o 
  -1  -1   5      555.20      533.32      6.07 o 
   0  -1   5     1297.28     1377.80     12.01 o 
   1  -1   5     1113.29     1111.52     10.59 o 
   2  -1   5     1645.36     1655.44     14.85 o 
   3  -1   5     1225.72     1230.81     12.57 o 
   4  -1   5      441.07      420.96      6.82 o 
   5  -1   5       58.32       58.81      5.57 o 
   6  -1   5       12.03        8.77      2.90 o 
  -9   0   5       58.87       69.95      5.71 o 
  -8   0   5      106.59      111.20      6.13 o 
  -7   0   5        6.59        3.92      2.44 o 
  -6   0   5      217.97      221.62      7.16 o 
  -5   0   5      399.71      395.64      8.87 o 
  -4   0   5     1526.38     1565.20     20.41 o 
  -3   0   5     1061.58     1119.52     15.43 o 
  -2   0   5     1818.15     1806.88     14.48 o 
  -1   0   5     2523.22     2524.56     19.43 o 
   0   0   5     5350.38     5397.42     38.77 o 
   1   0   5     2236.10     2238.64     18.29 o 
   2   0   5     1049.16     1066.02     10.77 o 
   3   0   5      508.64      506.67      7.19 o 
   4   0   5      419.52      409.20      6.75 o 
   5   0   5      361.30      363.38      6.80 o 
   6   0   5      406.13      420.38      7.92 o 
  -9   1   5       36.30       32.25      4.52 o 
  -8   1   5       26.44       24.90      3.73 o 
  -7   1   5      381.44      366.92      9.86 o 
  -6   1   5      552.84      547.54     11.34 o 
  -5   1   5     1380.54     1404.33     19.62 o 
  -4   1   5      638.38      610.60      6.72 o 
  -3   1   5      316.26      315.19      4.29 o 
  -2   1   5     1901.52     1947.68     15.65 o 
  -1   1   5     1275.98     1426.00     17.76 o 
   0   1   5     3332.32     3320.02     32.63 o 
   1   1   5      542.02      632.04     13.03 o 
   2   1   5      468.75      466.55      6.34 o 
   3   1   5        2.98        7.65      2.72 o 
   4   1   5      194.23      189.85      4.72 o 
   5   1   5      213.50      202.29      5.22 o 
  -9   2   5       94.14       92.27      6.27 o 
  -8   2   5      180.06      165.92      7.16 o 
  -7   2   5      364.42      372.33      9.83 o 
  -6   2   5      250.42      252.02      7.52 o 
  -5   2   5      606.91      627.52      7.39 o 
  -4   2   5     1075.63     1050.79     13.55 o 
  -3   2   5     3711.03     3714.49     27.77 o 
  -2   2   5     5572.45     5648.62    100.12 o 
  -1   2   5     1777.48     1669.54     14.01 o 
   0   2   5      516.30      500.10      6.00 o 
   1   2   5      602.14      590.12      7.01 o 
   2   2   5     1139.67     1144.91     14.92 o 
   3   2   5     1617.90     1621.80     30.03 o 
   4   2   5     1012.74     1007.03     17.31 o 
   5   2   5      531.54      549.09     12.66 o 
  -9   3   5      103.22      108.30      6.66 o 
  -8   3   5      191.27      202.16      7.95 o 
  -7   3   5      387.85      419.62     10.52 o 
  -6   3   5      298.61      295.62      5.22 o 
  -5   3   5      438.73      420.67      5.98 o 
  -4   3   5      613.69      629.19      7.35 o 
  -3   3   5      715.09      762.77      8.11 o 
  -2   3   5      706.32      716.39     12.27 o 
  -1   3   5     1054.43     1086.21     10.13 o 
   0   3   5     1161.17     1168.02     13.21 o 
   1   3   5      591.02      606.51      7.16 o 
   2   3   5      748.34      737.80     13.36 o 
   3   3   5      359.66      347.66      9.27 o 
   4   3   5       49.68       47.65      4.12 o 
   5   3   5        0.99        6.93      2.70 o 
  -9   4   5       62.28       67.08      5.57 o 
  -8   4   5       61.94       55.24      4.85 o 
  -7   4   5      631.32      616.41      9.15 o 
  -6   4   5      352.58      346.98      5.81 o 
  -5   4   5     1734.68     1747.51     15.83 o 
  -4   4   5     1438.08     1419.45     13.67 o 
  -3   4   5     1739.51     1800.86     34.51 o 
  -2   4   5     1095.28     1035.76     21.90 o 
  -1   4   5     1839.20     1909.11     15.88 o 
   0   4   5     1992.37     1932.31     24.77 o 
   1   4   5     1360.06     1382.20     19.92 o 
   2   4   5     1230.53     1239.86     19.29 o 
   3   4   5      619.46      599.25     12.76 o 
   4   4   5      177.60      191.08      7.45 o 
  -9   5   5      121.86      107.94      6.66 o 
  -8   5   5      146.17      147.34      4.48 o 
  -7   5   5       90.33       95.53      3.58 o 
  -6   5   5      214.74      211.33      4.69 o 
  -5   5   5      527.71      568.94      7.60 o 
  -4   5   5      798.16      813.86      9.14 o 
  -3   5   5     2397.23     2487.84     20.40 o 
  -2   5   5      813.33      831.62     13.75 o 
  -1   5   5      504.38      503.48     10.22 o 
   0   5   5       18.98       22.85      2.77 o 
   1   5   5      230.65      231.61      7.55 o 
   2   5   5       36.41       32.38      3.63 o 
   3   5   5       76.94       69.58      5.05 o 
   4   5   5       45.52       46.66      4.32 o 
  -8   6   5      112.65      111.44      4.15 o 
  -7   6   5      520.90      509.58      7.95 o 
  -6   6   5     1070.00     1066.63     12.02 o 
  -5   6   5     1483.97     1457.23     14.34 o 
  -4   6   5      777.13      776.98     13.79 o 
  -3   6   5      759.43      726.12     13.22 o 
  -2   6   5      791.06      761.51     13.69 o 
  -1   6   5      945.95      911.30     15.47 o 
   0   6   5     1796.49     1756.54     24.67 o 
   1   6   5      993.10      937.68     16.69 o 
   2   6   5      434.58      444.16     11.28 o 
   3   6   5      165.87      147.38      6.93 o 
  -8   7   5      220.83      217.23     10.50 o 
  -7   7   5      216.71      221.19      5.35 o 
  -6   7   5      356.40      361.78      9.56 o 
  -5   7   5      270.40      280.68      8.41 o 
  -4   7   5      156.37      170.43      6.56 o 
  -3   7   5       64.78       59.96      4.49 o 
  -2   7   5      171.72      185.57      6.89 o 
  -1   7   5      612.02      571.52     12.30 o 
   0   7   5      266.71      264.55      8.48 o 
   1   7   5      136.45      120.04      6.20 o 
   2   7   5       42.52       42.41      4.35 o 
  -7   8   5      230.27      228.11      8.24 o 
  -6   8   5      200.99      222.94      8.05 o 
  -5   8   5      322.64      329.36      9.70 o 
  -4   8   5      715.41      736.71     14.81 o 
  -3   8   5     1074.34     1060.46     18.40 o 
  -2   8   5     1228.97     1192.51     19.95 o 
  -1   8   5      862.56      810.45     15.83 o 
   0   8   5      268.05      265.28      9.00 o 
   1   8   5      236.54      247.24      8.90 o 
  -6   9   5      294.89      308.68      9.96 o 
  -5   9   5      183.40      168.06      7.62 o 
  -4   9   5      351.55      373.32     10.85 o 
  -3   9   5      213.66      201.89      8.05 o 
  -2   9   5      112.32      119.94      6.50 o 
  -1   9   5       22.31       26.91      3.76 o 
  -4  10   5      479.84      461.11     12.76 o 
  -3  10   5      553.61      543.65     13.85 o 
   0 -10   6      334.31      356.33     10.39 o 
  -2  -9   6        0.39        0.56      2.24 o 
  -1  -9   6        1.94       -0.07      2.01 o 
   0  -9   6       11.79       18.04      2.87 o 
   2  -9   6       48.49       54.32      4.16 o 
   3  -9   6       12.31       17.25      3.23 o 
  -4  -8   6      267.70      294.07      9.83 o 
  -3  -8   6      365.90      381.46     10.72 o 
  -2  -8   6      584.91      584.74     12.99 o 
  -1  -8   6      649.18      675.53     13.65 o 
   0  -8   6      728.01      748.44      9.72 o 
   1  -8   6     1016.20     1014.75     16.72 o 
   2  -8   6      467.97      457.38     10.62 o 
   3  -8   6      273.88      284.87      8.48 o 
   4  -8   6      289.33      304.95      9.73 o 
  -5  -7   6        7.34        4.32      2.54 o 
  -4  -7   6       22.85       20.25      3.36 o 
  -3  -7   6       80.93       71.20      4.85 o 
  -2  -7   6       88.07       83.49      3.21 o 
  -1  -7   6      144.66      133.18      3.77 o 
   0  -7   6        3.12        3.53      1.29 o 
   1  -7   6      320.39      331.04      8.44 o 
   2  -7   6      107.56       92.44      4.78 o 
   3  -7   6       28.61       31.76      3.53 o 
   4  -7   6        4.23        7.85      2.64 o 
   5  -7   6        2.85        4.22      2.67 o 
  -6  -6   6      231.91      242.92      9.00 o 
  -5  -6   6      425.09      424.24     11.28 o 
  -4  -6   6      655.52      652.94      9.23 o 
  -3  -6   6      772.81      774.69      9.84 o 
  -2  -6   6      632.04      645.06      8.52 o 
  -1  -6   6     1515.95     1505.93     20.00 o 
   0  -6   6      778.90      760.60      9.00 o 
   1  -6   6      834.45      798.51     13.75 o 
   2  -6   6      876.51      848.93     14.64 o 
   3  -6   6      891.67      892.70     15.66 o 
   4  -6   6      833.72      865.29     16.52 o 
   5  -6   6      543.95      583.19     13.79 o 
  -6  -5   6       28.86       21.88      2.36 o 
  -5  -5   6       10.41        9.57      1.79 o 
  -4  -5   6       12.41       16.73      1.96 o 
  -3  -5   6       16.32       21.97      1.87 o 
  -2  -5   6        2.35        2.62      1.96 o 
  -1  -5   6       14.70       11.11      1.37 o 
   0  -5   6        5.08        6.00      1.70 o 
   1  -5   6        0.91        3.66      1.75 o 
   2  -5   6       18.81       20.58      2.64 o 
   3  -5   6       61.59       52.30      3.92 o 
   4  -5   6      176.95      174.16      6.89 o 
   5  -5   6      128.87      125.71      6.40 o 
  -7  -4   6      228.45      236.03      8.84 o 
  -6  -4   6      359.71      349.26      6.89 o 
  -5  -4   6      466.95      470.38      9.35 o 
  -4  -4   6      673.23      668.09      8.87 o 
  -3  -4   6     2483.23     2518.46     21.66 o 
  -2  -4   6     1746.42     1728.92     20.71 o 
  -1  -4   6     1514.12     1544.17     14.12 o 
   0  -4   6     1297.50     1281.00     11.95 o 
   1  -4   6     1442.97     1408.05     19.52 o 
   2  -4   6     1815.36     1859.40     24.54 o 
   3  -4   6     1166.64     1121.63     17.68 o 
   4  -4   6      792.24      806.19     15.34 o 
   5  -4   6      204.50      211.03      7.82 o 
   6  -4   6      186.96      193.72      8.11 o 
  -7  -3   6        0.78        3.36      1.81 o 
  -6  -3   6        4.11        3.34      1.59 o 
  -5  -3   6      343.71      336.73      6.22 o 
  -4  -3   6      318.97      302.12      5.52 o 
  -3  -3   6       17.14       21.27      2.87 o 
  -2  -3   6      133.27      149.37      3.41 o 
  -1  -3   6      336.30      327.28      4.83 o 
   0  -3   6       77.32       75.65      3.56 o 
   1  -3   6       12.20       14.05      2.08 o 
   2  -3   6      216.52      218.58      6.50 o 
   3  -3   6      370.80      349.28      8.74 o 
   4  -3   6      635.68      641.96     13.16 o 
   5  -3   6      120.72      131.62      6.23 o 
   6  -3   6       42.93       38.78      4.42 o 
  -8  -2   6      241.83      256.71      9.17 o 
  -7  -2   6      359.86      367.71      9.07 o 
  -6  -2   6      765.65      749.74     19.00 o 
  -5  -2   6     1851.00     1854.57     24.77 o 
  -4  -2   6     1618.10     1593.31     15.33 o 
  -3  -2   6      783.99      817.37      9.22 o 
  -2  -2   6     1424.86     1333.02     12.51 o 
  -1  -2   6     1639.37     1643.80     11.31 o 
   0  -2   6     3381.31     3292.35     25.37 o 
   1  -2   6     2170.51     2182.74     18.47 o 
   2  -2   6     1768.68     1697.85     15.70 o 
   3  -2   6      606.08      568.26     10.07 o 
   4  -2   6      573.41      578.69      8.61 o 
   5  -2   6      458.80      440.30     11.18 o 
  -8  -1   6       16.56       11.54      3.23 o 
  -7  -1   6       77.67       76.68      5.08 o 
  -6  -1   6        0.54        1.58      1.98 o 
  -5  -1   6      313.43      319.73     12.30 o 
  -4  -1   6       53.33       59.63      3.03 o 
  -3  -1   6       78.57       79.63      2.94 o 
  -2  -1   6      157.41      181.28      5.21 o 
  -1  -1   6      118.82       93.72      2.49 o 
   0  -1   6      301.95      308.80      4.70 o 
   1  -1   6     1102.82     1080.63     10.91 o 
   2  -1   6      509.66      521.64      7.67 o 
   3  -1   6      104.94      100.75      2.75 o 
   4  -1   6       67.61       73.52      4.96 o 
   5  -1   6      144.65      135.29      4.49 o 
  -8   0   6      191.02      203.74      8.08 o 
  -7   0   6      731.66      729.78     14.64 o 
  -6   0   6      927.11      897.31     15.73 o 
  -5   0   6      652.91      654.63     12.17 o 
  -4   0   6     1411.56     1441.49     19.89 o 
  -3   0   6     1476.35     1439.55     19.03 o 
  -2   0   6     3956.74     4126.75     30.45 o 
  -1   0   6     3038.98     3107.10     23.95 o 
   0   0   6     2728.31     2704.23     24.75 o 
   1   0   6     1257.26     1215.02     15.50 o 
   2   0   6      599.22      605.75      7.82 o 
   3   0   6     1031.38     1019.56     11.60 o 
   4   0   6      496.06      480.55      7.76 o 
   5   0   6      494.68      479.89      8.84 o 
  -9   1   6        0.21        1.42      3.07 o 
  -8   1   6        9.35       11.51      3.20 o 
  -7   1   6        0.04       -0.92      1.95 o 
  -6   1   6        9.60        7.55      2.31 o 
  -5   1   6       11.15        9.96      2.18 o 
  -4   1   6        3.96        5.83      1.42 o 
  -3   1   6      131.67      113.40      2.75 o 
  -2   1   6       86.24       90.76      2.51 o 
  -1   1   6      655.91      646.27      7.29 o 
   0   1   6      872.91      875.38      9.19 o 
   1   1   6     1200.74     1209.90     11.93 o 
   2   1   6      783.87      762.97      9.12 o 
   3   1   6      471.87      468.45      7.30 o 
   4   1   6      172.95      172.80      5.54 o 
   5   1   6       81.20       81.79      5.44 o 
  -9   2   6      463.45      461.57     12.73 o 
  -8   2   6      488.66      468.99     12.07 o 
  -7   2   6      601.53      610.53     13.09 o 
  -6   2   6      507.66      513.28     11.08 o 
  -5   2   6      880.49      906.61     14.03 o 
  -4   2   6     2324.55     2343.79     19.29 o 
  -3   2   6     2430.14     2437.10     19.67 o 
  -2   2   6     2474.12     2454.35     19.79 o 
  -1   2   6     1054.62     1022.76     18.63 o 
   0   2   6      777.00      767.68      8.49 o 
   1   2   6     1554.11     1526.13     14.26 o 
   2   2   6     1029.55     1014.51     11.20 o 
   3   2   6      997.68      976.86     16.85 o 
   4   2   6      124.79      117.54      6.13 o 
  -9   3   6        1.42        4.49      3.07 o 
  -8   3   6       15.86       12.56      3.33 o 
  -7   3   6       24.72       22.16      3.30 o 
  -6   3   6       13.91       13.92      2.64 o 
  -5   3   6        6.97       11.43      1.44 o 
  -4   3   6      385.03      406.27      5.91 o 
  -3   3   6      755.95      758.09      8.39 o 
  -2   3   6     2961.73     2971.65     50.05 o 
  -1   3   6      813.07      818.67      8.76 o 
   0   3   6      380.75      393.81      8.29 o 
   1   3   6       27.28       30.24      3.13 o 
   2   3   6      142.18      135.74      6.04 o 
   3   3   6      364.06      358.05      9.86 o 
   4   3   6      250.92      251.23      8.81 o 
  -9   4   6      186.64      183.56      8.24 o 
  -8   4   6      125.00      130.79      6.63 o 
  -7   4   6      382.63      401.35     10.22 o 
  -6   4   6      858.98      901.63     10.46 o 
  -5   4   6     1399.18     1446.91     19.41 o 
  -4   4   6     1628.97     1687.18     15.42 o 
  -3   4   6      898.35      929.87     14.72 o 
  -2   4   6     1033.64     1036.28     10.38 o 
  -1   4   6     1063.28     1097.96     16.72 o 
   0   4   6     1552.60     1502.04     21.40 o 
   1   4   6      906.80      866.91     15.40 o 
   2   4   6      410.58      397.52     10.39 o 
   3   4   6      102.14      107.54      5.97 o 
  -8   5   6        0.57       -1.09      2.37 o 
  -7   5   6       36.75       38.43      2.64 o 
  -6   5   6      248.08      247.62      5.20 o 
  -5   5   6      212.92      214.15      4.64 o 
  -4   5   6      637.74      642.51      8.15 o 
  -3   5   6       75.55       66.85      4.25 o 
  -2   5   6      476.28      464.97     10.03 o 
  -1   5   6      425.72      416.59      9.86 o 
   0   5   6     1050.06     1037.57     17.35 o 
   1   5   6      934.72      879.01     16.16 o 
   2   5   6      283.53      269.90      8.84 o 
   3   5   6      202.12      209.35      8.24 o 
  -8   6   6      362.01      388.71     13.70 o 
  -7   6   6      624.14      625.19     16.57 o 
  -6   6   6      838.63      900.72     10.92 o 
  -5   6   6      643.76      648.62     12.80 o 
  -4   6   6      407.31      433.67     10.19 o 
  -3   6   6      695.70      692.32     13.26 o 
  -2   6   6     1056.55     1040.74     17.12 o 
  -1   6   6     1030.13      994.60     17.12 o 
   0   6   6      501.68      526.96     12.10 o 
   1   6   6       96.44      109.65      6.00 o 
   2   6   6      202.94      197.28      8.08 o 
  -8   7   6        0.65        2.06      1.84 o 
  -7   7   6       69.65       66.42      5.08 o 
  -6   7   6      280.03      293.38      8.90 o 
  -5   7   6      684.21      684.60     13.75 o 
  -4   7   6      766.77      751.22     14.58 o 
  -3   7   6      575.51      584.38     12.63 o 
  -2   7   6      368.67      332.19      9.50 o 
  -1   7   6      374.75      366.23     10.29 o 
   0   7   6      188.77      171.98      7.42 o 
   1   7   6      278.27      271.64      9.30 o 
  -7   8   6      231.48      243.35      8.67 o 
  -6   8   6      150.52      153.12      6.99 o 
  -5   8   6      379.34      387.20     10.69 o 
  -4   8   6      454.34      426.68     11.21 o 
  -3   8   6      877.66      887.68     17.02 o 
  -2   8   6      269.87      233.16      8.41 o 
  -1   8   6      194.45      214.76      8.31 o 
   0   8   6      180.23      163.57      7.59 o 
  -6   9   6       84.98       77.96      5.87 o 
  -5   9   6       87.41       86.04      5.97 o 
  -4   9   6      128.14      122.98      6.76 o 
  -3   9   6      456.88      449.33     12.17 o 
  -2   9   6      351.67      321.67     10.36 o 
  -1  -9   7      255.00      274.65      8.97 o 
   1  -9   7      429.61      457.22     11.11 o 
   2  -9   7      234.61      241.83      8.28 o 
  -3  -8   7       57.99       63.06      4.88 o 
  -2  -8   7       34.69       35.88      3.73 o 
  -1  -8   7      131.91      131.53      4.10 o 
   0  -8   7      221.34      221.35      7.39 o 
   1  -8   7       69.56       71.50      4.72 o 
   2  -8   7       43.63       44.55      4.06 o 
   3  -8   7        9.69       10.49      2.97 o 
  -4  -7   7      109.92      123.24      6.43 o 
  -3  -7   7      129.74      121.19      4.11 o 
  -2  -7   7      262.62      286.43      6.10 o 
  -1  -7   7     1115.94     1073.34     12.24 o 
   0  -7   7     1301.68     1296.12     19.92 o 
   1  -7   7      636.80      623.79     12.83 o 
   2  -7   7      396.13      386.90      9.99 o 
   3  -7   7      204.92      199.65      7.52 o 
   4  -7   7      248.84      257.00      9.27 o 
  -5  -6   7       23.54       19.95      2.34 o 
  -4  -6   7        9.13       10.71      2.09 o 
  -3  -6   7      160.29      139.52      4.17 o 
  -2  -6   7      398.29      397.75      6.69 o 
  -1  -6   7      142.68      126.15      3.65 o 
   0  -6   7       62.41       55.63      3.89 o 
   1  -6   7        0.27       -1.32      1.68 o 
   2  -6   7        3.69        3.17      2.14 o 
   3  -6   7        4.64        3.17      2.34 o 
   4  -6   7       25.82       29.48      3.86 o 
  -6  -5   7      103.57      117.25      4.33 o 
  -5  -5   7      296.95      287.11      6.17 o 
  -4  -5   7      747.18      759.75     10.10 o 
  -3  -5   7     2084.13     1972.50     18.63 o 
  -2  -5   7     1746.77     1732.09     16.54 o 
  -1  -5   7      350.85      339.21      5.64 o 
   0  -5   7      254.18      272.96      7.62 o 
   1  -5   7      280.32      284.74      7.95 o 
   2  -5   7      932.69      907.64     15.83 o 
   3  -5   7      840.25      833.50     15.47 o 
   4  -5   7      600.23      598.43     13.85 o 
   5  -5   7      133.60      130.79      6.79 o 
  -7  -4   7       13.75        6.77      2.14 o 
  -6  -4   7       16.01       13.66      3.45 o 
  -5  -4   7      124.33      102.65      3.77 o 
  -4  -4   7      374.22      358.88      6.46 o 
  -3  -4   7       76.92       70.58      3.01 o 
  -2  -4   7      102.49      102.47      4.52 o 
  -1  -4   7       14.95       14.71      2.41 o 
   0  -4   7       12.12       13.46      2.28 o 
   1  -4   7       17.17       15.30      2.51 o 
   2  -4   7       30.60       31.16      3.26 o 
   3  -4   7        5.84       13.88      2.77 o 
   4  -4   7       57.78       54.02      4.42 o 
   5  -4   7       14.96       15.50      3.26 o 
  -7  -3   7      247.78      245.90      6.23 o 
  -6  -3   7      242.19      238.23      5.72 o 
  -5  -3   7      939.08      931.20     11.53 o 
  -4  -3   7     1009.44     1008.76     11.62 o 
  -3  -3   7      773.38      760.15      9.31 o 
  -2  -3   7      973.43     1019.62     10.85 o 
  -1  -3   7     1362.66     1353.94     19.29 o 
   0  -3   7     1825.05     1854.88     24.27 o 
   1  -3   7     1733.19     1700.08     23.05 o 
   2  -3   7     1353.46     1356.08     20.12 o 
   3  -3   7      537.99      538.74     11.64 o 
   4  -3   7      212.39      198.30      7.42 o 
   5  -3   7      372.84      370.81     10.78 o 
  -8  -2   7        4.29        3.43      2.80 o 
  -7  -2   7       47.41       41.85      4.29 o 
  -6  -2   7      335.72      312.82      8.05 o 
  -5  -2   7      114.11      110.14      3.81 o 
  -4  -2   7      222.32      208.33      4.69 o 
  -3  -2   7       19.51       26.00      5.00 o 
  -2  -2   7       21.27       26.06      1.74 o 
  -1  -2   7        8.82       10.05      2.16 o 
   0  -2   7        2.13        1.19      0.93 o 
   1  -2   7       36.55       40.22      2.29 o 
   2  -2   7       36.78       36.95      2.23 o 
   3  -2   7        0.37       -1.29      1.29 o 
   4  -2   7       55.59       54.33      3.08 o 
   5  -2   7       90.07       89.11      5.61 o 
  -8  -1   7       66.30       62.03      5.08 o 
  -7  -1   7      844.39      808.34     15.90 o 
  -6  -1   7     1678.72     1640.39     24.07 o 
  -5  -1   7     1540.97     1502.60     21.80 o 
  -4  -1   7      948.84      919.77     15.01 o 
  -3  -1   7      959.72      994.37     15.53 o 
  -2  -1   7     1378.12     1404.43     12.65 o 
  -1  -1   7     2978.78     2954.63     23.46 o 
   0  -1   7     2392.57     2420.13     20.30 o 
   1  -1   7      928.98      925.32     10.31 o 
   2  -1   7      124.56      126.16      3.66 o 
   3  -1   7      543.46      522.77      6.55 o 
   4  -1   7      549.64      530.32      8.59 o 
   5  -1   7      532.07      530.76      9.11 o 
  -8   0   7      187.80      185.41      7.85 o 
  -7   0   7       40.91       43.83      4.29 o 
  -6   0   7       33.25       33.87      3.53 o 
  -5   0   7        3.60        5.71      2.14 o 
  -4   0   7       14.11       13.82      2.28 o 
  -3   0   7       30.06       34.79      2.90 o 
  -2   0   7      149.39      164.24      3.49 o 
  -1   0   7      222.41      210.91      4.11 o 
   0   0   7      224.50      208.93      4.20 o 
   1   0   7       44.79       41.74      3.99 o 
   2   0   7      286.63      278.99      5.40 o 
   3   0   7       87.94       82.78      3.39 o 
   4   0   7       19.78       21.08      2.28 o 
  -8   1   7      810.11      832.45     17.02 o 
  -7   1   7      364.93      360.75     10.06 o 
  -6   1   7      460.77      444.68     10.49 o 
  -5   1   7      489.62      470.41     10.32 o 
  -4   1   7     1775.45     1743.55     23.15 o 
  -3   1   7     2438.07     2441.33     19.98 o 
  -2   1   7     2571.51     2588.27     21.05 o 
  -1   1   7     1030.45     1053.24     10.78 o 
   0   1   7      502.14      504.39      6.86 o 
   1   1   7     1849.09     1904.79     17.43 o 
   2   1   7     1791.93     1729.14     16.62 o 
   3   1   7     1012.09     1001.70     12.04 o 
   4   1   7      355.32      372.10     10.55 o 
  -8   2   7       16.68       18.90      3.63 o 
  -7   2   7       30.31       33.47      3.79 o 
  -6   2   7       13.24       17.81      2.87 o 
  -5   2   7       14.64       17.64      2.61 o 
  -4   2   7       45.24       44.57      2.79 o 
  -3   2   7        2.42        6.49      1.24 o 
  -2   2   7      108.27      114.39      3.16 o 
  -1   2   7       40.77       37.30      2.01 o 
   0   2   7       39.69       40.69      2.19 o 
   1   2   7      206.19      201.14      4.47 o 
   2   2   7       76.89       73.28      4.95 o 
   3   2   7       81.44       82.31      5.31 o 
   4   2   7       14.80       20.88      3.50 o 
  -8   3   7      424.61      444.98     11.84 o 
  -7   3   7      342.10      359.24      9.89 o 
  -6   3   7     1084.98     1096.24     17.87 o 
  -5   3   7     1201.98     1249.63     14.43 o 
  -4   3   7     2962.18     3073.85     24.88 o 
  -3   3   7     1622.81     1633.68     15.01 o 
  -2   3   7      953.15      972.21     10.33 o 
  -1   3   7     1310.91     1288.88     12.68 o 
   0   3   7     1007.74     1029.33     16.75 o 
   1   3   7      910.54      916.51     16.19 o 
   2   3   7      480.06      480.43     11.54 o 
   3   3   7      323.07      330.51      9.93 o 
  -8   4   7        6.26        6.93      2.70 o 
  -7   4   7        0.03        3.13      2.24 o 
  -6   4   7       14.11       16.16      1.88 o 
  -5   4   7       78.35       83.51      3.18 o 
  -4   4   7        0.07        0.76      1.68 o 
  -3   4   7       46.78       47.91      3.89 o 
  -2   4   7       81.38       80.90      4.62 o 
  -1   4   7      678.29      682.20     13.06 o 
   0   4   7       58.30       46.73      3.96 o 
   1   4   7       76.38       69.88      5.05 o 
   2   4   7        7.28        6.36      2.67 o 
   3   4   7       36.28       35.58      4.22 o 
  -8   5   7      361.69      369.66     10.59 o 
  -7   5   7      818.71      819.19     15.53 o 
  -6   5   7     1388.87     1413.25     21.73 o 
  -5   5   7      689.32      736.94      9.44 o 
  -4   5   7      153.22      142.24      5.87 o 
  -3   5   7      521.50      530.30     11.11 o 
  -2   5   7     1154.53     1099.74     17.74 o 
  -1   5   7     1861.48     1819.36     25.56 o 
   0   5   7     1195.70     1188.71     19.79 o 
   1   5   7      637.99      651.39     14.15 o 
   2   5   7      317.43      316.56     10.06 o 
  -8   6   7       22.57       26.19      3.73 o 
  -7   6   7       54.58       57.51      3.18 o 
  -6   6   7       56.41       49.27      4.09 o 
  -5   6   7       26.43       22.06      3.17 o 
  -4   6   7      103.14      116.38      5.77 o 
  -3   6   7      118.05      108.66      5.67 o 
  -2   6   7       28.08       32.68      3.69 o 
  -1   6   7       44.55       38.52      3.99 o 
   0   6   7       16.09       12.10      3.10 o 
   1   6   7      114.28      112.09      6.60 o 
  -7   7   7      386.10      430.30     11.15 o 
  -6   7   7      180.95      195.46      7.59 o 
  -5   7   7      826.51      808.07     15.57 o 
  -4   7   7     1130.45     1121.34     19.19 o 
  -3   7   7     1193.10     1160.45     19.62 o 
  -2   7   7      704.33      687.44     14.61 o 
  -1   7   7      255.04      261.72      8.94 o 
   0   7   7      325.27      325.80     10.42 o 
  -6   8   7       19.94       15.80      3.43 o 
  -5   8   7       56.09       43.23      4.29 o 
  -4   8   7      138.46      150.58      7.19 o 
  -3   8   7       69.84       54.81      4.68 o 
  -2   8   7       37.05       26.88      3.86 o 
  -2  -8   8       59.26       55.71      3.79 o 
  -1  -8   8      149.40      151.40      6.50 o 
   0  -8   8      279.35      297.63      9.10 o 
   1  -8   8      170.62      179.14      7.29 o 
   2  -8   8      113.94      110.54      6.00 o 
  -4  -7   8      137.18      155.89      4.92 o 
  -3  -7   8       99.43      101.71      3.90 o 
  -2  -7   8      192.54      199.69      6.74 o 
  -1  -7   8      205.72      209.88      7.35 o 
   0  -7   8      408.40      384.04     10.16 o 
   1  -7   8      502.40      477.99     11.58 o 
   2  -7   8      397.85      374.14     10.36 o 
   3  -7   8      191.44      195.17      7.85 o 
  -5  -6   8      111.86      115.56      4.33 o 
  -4  -6   8       99.27      105.91      4.00 o 
  -3  -6   8      121.13      132.85      4.24 o 
  -2  -6   8      198.62      191.21      4.80 o 
  -1  -6   8      228.52      265.51      8.05 o 
   0  -6   8      359.82      344.33      9.27 o 
   1  -6   8      440.13      462.82     11.11 o 
   2  -6   8      322.08      325.60      9.50 o 
   3  -6   8      174.29      170.37      7.29 o 
  -6  -5   8      134.31      136.00      4.74 o 
  -5  -5   8      200.45      187.03      5.15 o 
  -4  -5   8      398.72      373.78      6.94 o 
  -3  -5   8      342.81      335.36      6.34 o 
  -2  -5   8      394.08      404.28     10.06 o 
  -1  -5   8      431.95      449.47     10.52 o 
   0  -5   8      359.93      335.03      9.04 o 
   1  -5   8      276.25      278.97      8.38 o 
   2  -5   8      161.95      150.58      6.43 o 
   3  -5   8      135.36      155.00      6.69 o 
   4  -5   8       64.40       70.05      5.31 o 
  -6  -4   8       19.45       25.96      3.30 o 
  -5  -4   8       87.23       86.13      3.66 o 
  -4  -4   8      375.48      383.46      9.76 o 
  -3  -4   8      576.64      575.72      8.35 o 
  -2  -4   8      683.94      687.01     13.26 o 
  -1  -4   8      399.36      408.97      9.86 o 
   0  -4   8      244.07      231.38      7.32 o 
   1  -4   8      240.15      246.42      7.72 o 
   2  -4   8      308.55      296.74      8.74 o 
   3  -4   8      284.39      290.97      8.94 o 
   4  -4   8      127.76      137.49      6.86 o 
  -7  -3   8      131.89      134.17      4.78 o 
  -6  -3   8      138.02      130.91      4.43 o 
  -5  -3   8       80.33       89.46      3.63 o 
  -4  -3   8      123.53      121.81      3.94 o 
  -3  -3   8      522.33      517.38      7.64 o 
  -2  -3   8      678.42      656.27     12.73 o 
  -1  -3   8      861.85      813.25     14.44 o 
   0  -3   8      479.67      476.54     10.55 o 
   1  -3   8      411.19      399.12      6.57 o 
   2  -3   8      169.71      176.93      6.66 o 
   3  -3   8      303.17      306.83      9.10 o 
   4  -3   8      164.23      155.07      7.09 o 
  -7  -2   8      142.02      130.00      6.56 o 
  -6  -2   8      279.15      281.90      8.87 o 
  -5  -2   8      214.71      197.77      7.06 o 
  -4  -2   8      347.77      371.18      6.54 o 
  -3  -2   8      366.21      373.58      9.17 o 
  -2  -2   8      841.08      882.21     15.07 o 
  -1  -2   8      748.03      778.62     13.79 o 
   0  -2   8      789.95      790.36      9.41 o 
   1  -2   8      210.15      217.88      4.83 o 
   2  -2   8      108.19      108.34      3.75 o 
   3  -2   8      401.88      411.35      7.40 o 
   4  -2   8      464.58      455.20      8.35 o 
  -8  -1   8       52.74       50.59      4.91 o 
  -7  -1   8       77.53       77.14      5.38 o 
  -6  -1   8      277.83      271.02      8.54 o 
  -5  -1   8      716.57      666.56     13.22 o 
  -4  -1   8      775.45      759.89     13.98 o 
  -3  -1   8      773.53      709.67     13.13 o 
  -2  -1   8      388.60      389.41      9.07 o 
  -1  -1   8      296.40      284.34      5.02 o 
   0  -1   8       84.30       84.40      3.00 o 
   1  -1   8      220.21      206.10      6.15 o 
   2  -1   8      304.38      302.41      5.99 o 
   3  -1   8       15.01       15.44      1.67 o 
   4  -1   8       57.40       54.54      6.27 o 
  -8   0   8       71.62       62.69      5.18 o 
  -7   0   8      144.88      148.21      6.79 o 
  -6   0   8      484.94      464.54     11.25 o 
  -5   0   8      755.92      737.53     13.98 o 
  -4   0   8      712.43      706.47     13.16 o 
  -3   0   8      433.66      450.59      9.89 o 
  -2   0   8      395.53      395.02      6.13 o 
  -1   0   8      373.56      377.58      5.96 o 
   0   0   8      431.66      415.75      6.49 o 
   1   0   8     1163.32     1138.04     12.50 o 
   2   0   8      801.96      791.86     10.27 o 
   3   0   8      200.62      207.45      5.29 o 
  -8   1   8      138.13      151.50      7.29 o 
  -7   1   8      140.12      145.30      6.60 o 
  -6   1   8      241.74      226.53      7.78 o 
  -5   1   8      235.06      223.30      7.19 o 
  -4   1   8      236.55      224.82      6.89 o 
  -3   1   8      206.25      214.13      6.60 o 
  -2   1   8      105.71       98.30      4.95 o 
  -1   1   8      537.08      530.22      7.33 o 
   0   1   8      868.69      853.97     10.07 o 
   1   1   8      157.96      158.41      4.26 o 
   2   1   8       91.89       88.87      3.94 o 
   3   1   8        3.90        0.23      2.14 o 
  -8   2   8      207.82      216.57      8.48 o 
  -7   2   8      204.01      213.50      7.75 o 
  -6   2   8      200.75      202.26      7.26 o 
  -5   2   8      498.09      501.97     10.95 o 
  -4   2   8      641.56      640.87     12.20 o 
  -3   2   8     1058.79     1077.17     19.54 o 
  -2   2   8      208.13      208.09      4.43 o 
  -1   2   8      971.87      980.21     10.93 o 
   0   2   8      554.68      555.66      7.81 o 
   1   2   8      494.48      514.60     11.67 o 
   2   2   8      436.85      423.97     10.98 o 
   3   2   8      349.18      354.09     10.59 o 
  -8   3   8      117.29      124.00      6.63 o 
  -7   3   8      184.18      191.18      7.39 o 
  -6   3   8      267.95      281.54      8.44 o 
  -5   3   8      249.85      266.30      7.72 o 
  -4   3   8      179.86      178.36      4.24 o 
  -3   3   8      535.11      532.21      9.71 o 
  -2   3   8      619.42      631.30      8.24 o 
  -1   3   8       69.86       65.73      4.65 o 
   0   3   8        0.22       -1.91      1.91 o 
   1   3   8        0.84       -0.20      1.98 o 
   2   3   8        0.05        0.96      2.34 o 
  -8   4   8      301.66      302.05      9.83 o 
  -7   4   8      377.53      356.17      9.99 o 
  -6   4   8      407.56      421.66     10.42 o 
  -5   4   8      291.93      303.62      7.34 o 
  -4   4   8       78.97       77.91      3.13 o 
  -3   4   8     1051.15     1058.86     11.63 o 
  -2   4   8     1218.59     1227.86     19.09 o 
  -1   4   8      970.78      995.23     17.21 o 
   0   4   8      446.61      472.85     11.61 o 
   1   4   8      216.71      230.88      8.31 o 
   2   4   8      257.87      275.96      9.56 o 
  -7   5   8       94.54       92.67      5.41 o 
  -6   5   8       20.78       18.82      3.94 o 
  -5   5   8       99.14      100.08      5.31 o 
  -4   5   8      308.58      305.05      8.54 o 
  -3   5   8       33.30       33.08      3.46 o 
  -2   5   8       40.32       38.45      3.79 o 
  -1   5   8       14.24       14.71      3.20 o 
   0   5   8       17.79       16.69      3.36 o 
   1   5   8       31.21       25.79      3.86 o 
  -6   6   8      271.16      296.11      9.07 o 
  -5   6   8      632.14      627.78     13.29 o 
  -4   6   8      818.64      814.93     15.43 o 
  -3   6   8      296.57      274.74      8.94 o 
  -2   6   8      297.75      322.33      9.79 o 
  -1   6   8      289.10      292.52      9.50 o 
   0   6   8      562.94      587.38     14.05 o 
  -6   7   8      282.88      295.85      9.43 o 
  -5   7   8       93.99      110.84      6.33 o 
  -4   7   8       87.43       85.78      5.67 o 
  -3   7   8        0.69        1.71      2.54 o 
  -2   7   8       17.53       18.63      3.56 o 
  -2  -7   9        3.16        2.44      2.61 o 
  -1  -7   9        4.27        2.37      2.61 o 
   0  -7   9        8.32        7.42      2.84 o 
   1  -7   9       29.61       27.34      3.86 o 
  -4  -6   9      300.77      279.62      9.75 o 
  -3  -6   9      260.90      270.69      8.90 o 
  -2  -6   9      129.97      123.77      6.07 o 
  -1  -6   9      190.60      201.93      7.52 o 
   0  -6   9      492.68      492.96     12.10 o 
   1  -6   9      775.09      769.75     15.83 o 
   2  -6   9      447.25      444.85     11.84 o 
  -5  -5   9        4.15        6.24      2.01 o 
  -4  -5   9        0.83        1.23      1.62 o 
  -3  -5   9        0.33        2.01      2.28 o 
  -2  -5   9       15.73       16.16      3.10 o 
  -1  -5   9       91.71       92.41      5.21 o 
   0  -5   9      349.45      374.83     10.16 o 
   1  -5   9      364.09      354.19     10.03 o 
   2  -5   9      199.49      198.96      7.75 o 
  -6  -4   9      152.20      157.81      5.13 o 
  -5  -4   9      222.73      220.72      5.67 o 
  -4  -4   9      305.90      316.81      6.46 o 
  -3  -4   9      420.28      385.26     10.22 o 
  -2  -4   9      790.46      763.06     14.97 o 
  -1  -4   9      908.98      867.04     15.96 o 
   0  -4   9      619.12      595.49     12.86 o 
   1  -4   9      396.67      395.25     10.45 o 
   2  -4   9      331.18      338.26      9.86 o 
   3  -4   9      295.79      302.74      9.76 o 
  -6  -3   9        6.83        5.27      1.95 o 
  -5  -3   9        9.73       16.55      2.24 o 
  -4  -3   9       73.77       71.11      3.25 o 
  -3  -3   9      211.64      226.60      7.62 o 
  -2  -3   9      481.13      437.16     10.69 o 
  -1  -3   9      376.20      402.08     10.12 o 
   0  -3   9       79.19       73.91      4.62 o 
   1  -3   9       39.54       51.05      4.19 o 
   2  -3   9       34.45       41.95      4.12 o 
   3  -3   9      240.30      233.22      8.54 o 
  -7  -2   9      272.20      256.64      9.07 o 
  -6  -2   9      235.36      232.99      8.28 o 
  -5  -2   9      165.43      148.96      6.46 o 
  -4  -2   9      414.37      421.10     10.59 o 
  -3  -2   9     1006.01      930.72     16.52 o 
  -2  -2   9     1322.53     1294.44     20.28 o 
  -1  -2   9      945.01      923.80     16.26 o 
   0  -2   9      571.58      552.59     16.16 o 
   1  -2   9      364.16      372.56      6.72 o 
   2  -2   9      535.90      526.20      8.46 o 
   3  -2   9      306.48      316.40      8.01 o 
  -7  -1   9        5.99        6.89      2.87 o 
  -6  -1   9        8.61        9.56      2.70 o 
  -5  -1   9       29.84       36.97      3.86 o 
  -4  -1   9      171.55      171.13      6.69 o 
  -3  -1   9      328.20      322.50      8.87 o 
  -2  -1   9      250.28      263.63      7.91 o 
  -1  -1   9      371.39      388.78      9.66 o 
   0  -1   9      290.81      295.71      7.40 o 
   1  -1   9      656.33      668.17      9.38 o 
   2  -1   9      425.11      402.86      7.35 o 
   3  -1   9      172.19      175.12      5.27 o 
  -7   0   9      126.07      130.00      6.56 o 
  -6   0   9      430.78      383.64     10.42 o 
  -5   0   9     1325.16     1259.58     20.41 o 
  -4   0   9     1149.23     1104.52     18.24 o 
  -3   0   9      834.18      796.33     14.54 o 
  -2   0   9      424.44      422.39      9.96 o 
  -1   0   9      700.62      695.21      9.01 o 
   0   0   9     1204.68     1169.13     12.91 o 
   1   0   9      713.56      703.73      9.76 o 
   2   0   9      321.09      309.56      6.43 o 
  -7   1   9       32.16       25.95      3.83 o 
  -6   1   9      298.50      288.89      8.97 o 
  -5   1   9      684.43      676.19     13.72 o 
  -4   1   9      540.36      582.73     12.24 o 
  -3   1   9      252.67      266.47      7.78 o 
  -2   1   9      110.22      117.29      3.61 o 
  -1   1   9      277.91      269.76      5.46 o 
   0   1   9      546.99      565.12     13.77 o 
   1   1   9      254.66      263.09      5.75 o 
   2   1   9      254.70      261.29      8.90 o 
  -7   2   9      521.89      522.51     12.80 o 
  -6   2   9      525.75      508.13     11.97 o 
  -5   2   9      743.03      720.81     14.15 o 
  -4   2   9      518.60      541.28     11.61 o 
  -3   2   9      817.10      840.00     10.09 o 
  -2   2   9      961.64      978.89     11.32 o 
  -1   2   9      580.25      597.04      9.71 o 
   0   2   9      471.15      462.72     11.15 o 
   1   2   9      316.20      276.69      9.00 o 
   2   2   9      202.94      195.99      7.95 o 
  -7   3   9      216.52      224.62      8.34 o 
  -6   3   9       80.72       78.16      4.98 o 
  -5   3   9       44.45       46.90      3.99 o 
  -4   3   9       48.94       58.17      4.09 o 
  -3   3   9      435.95      435.23      7.04 o 
  -2   3   9     1014.62     1021.18     11.75 o 
  -1   3   9      433.74      449.73     10.98 o 
   0   3   9      412.02      403.72     10.75 o 
   1   3   9      148.85      139.30      6.86 o 
  -7   4   9      389.35      383.05     10.75 o 
  -6   4   9      268.96      274.48      8.57 o 
  -5   4   9      280.52      275.57      8.24 o 
  -4   4   9      767.75      792.32     10.49 o 
  -3   4   9      819.77      800.39     14.84 o 
  -2   4   9      937.73      939.92     16.98 o 
  -1   4   9      509.10      485.02     11.91 o 
   0   4   9      165.04      170.99      7.49 o 
  -7   5   9      130.93      141.58      6.60 o 
  -5   5   9      437.75      465.33     11.08 o 
  -4   5   9      549.01      559.65     12.43 o 
  -3   5   9      418.72      468.46     11.54 o 
  -2   5   9      287.94      280.68      9.17 o 
  -1   5   9      215.58      214.53      8.38 o 
  -5   6   9      479.38      494.78     12.04 o 
  -4   6   9      469.22      492.73     12.17 o 
  -3   6   9      226.00      221.29      8.38 o 
  -2   6   9      101.59      103.26      6.30 o 
  -2  -6  10        0.91        4.65      2.80 o 
  -1  -6  10       12.63       13.59      3.30 o 
  -4  -5  10      293.20      306.96      9.96 o 
  -3  -5  10      197.60      213.44      8.24 o 
  -2  -5  10      223.45      238.80      8.67 o 
  -1  -5  10      370.33      367.38     10.59 o 
   0  -5  10      419.86      468.49     12.24 o 
   1  -5  10      460.36      492.57     12.80 o 
  -5  -4  10        0.53       -0.22      1.82 o 
  -4  -4  10       15.56       14.71      3.33 o 
  -3  -4  10       65.04       57.88      4.78 o 
  -2  -4  10       29.36       28.30      3.83 o 
  -1  -4  10        1.18       -1.52      2.18 o 
   0  -4  10        0.85        2.24      2.41 o 
   1  -4  10       13.80       12.07      2.97 o 
  -5  -3  10      219.37      231.31      8.48 o 
  -4  -3  10      363.33      345.38     10.19 o 
  -3  -3  10      707.53      716.30     15.04 o 
  -2  -3  10      567.27      541.34     12.66 o 
  -1  -3  10      398.96      420.58     10.98 o 
   0  -3  10      248.78      241.17      8.34 o 
   1  -3  10      205.58      218.62      8.18 o 
  -6  -2  10       11.66       13.95      3.33 o 
  -5  -2  10       30.69       26.55      3.73 o 
  -4  -2  10        1.87        2.14      2.24 o 
  -3  -2  10       14.52       16.09      3.13 o 
  -2  -2  10        7.03        9.33      2.74 o 
  -1  -2  10       20.64       21.24      3.30 o 
   0  -2  10       52.59       67.34      4.85 o 
   1  -2  10       32.44       30.32      2.53 o 
  -6  -1  10      225.42      244.34      8.74 o 
  -5  -1  10      285.29      288.99      9.20 o 
  -4  -1  10      222.47      233.88      8.15 o 
  -3  -1  10      280.55      285.92      8.87 o 
  -2  -1  10      646.91      672.66     13.98 o 
  -1  -1  10      831.01      851.71     15.96 o 
   0  -1  10      806.58      808.34     10.69 o 
   1  -1  10      514.82      534.54     10.85 o 
  -6   0  10        5.70        6.86      2.67 o 
  -5   0  10        0.03        0.00      2.24 o 
  -4   0  10        3.52        5.97      2.64 o 
  -3   0  10       16.92       25.69      3.50 o 
  -2   0  10       58.17       58.08      4.49 o 
  -1   0  10       45.81       58.90      4.42 o 
   0   0  10       43.02       46.07      2.81 o 
   1   0  10       28.57       31.36      2.64 o 
  -7   1  10      211.76      193.25      8.05 o 
  -6   1  10      424.41      442.37     11.74 o 
  -5   1  10      627.19      622.70     13.65 o 
  -4   1  10      946.08      960.60     17.25 o 
  -3   1  10      574.94      576.07     12.63 o 
  -2   1  10      490.27      493.99     11.34 o 
  -1   1  10      281.31      299.27      6.09 o 
   0   1  10      414.95      414.24      7.37 o 
   1   1  10      279.85      281.27      9.20 o 
  -6   2  10       11.85       15.93      3.26 o 
  -5   2  10       29.60       27.08      3.59 o 
  -4   2  10       86.24       88.94      5.21 o 
  -3   2  10      123.59      147.28      6.20 o 
  -2   2  10      122.95      120.00      4.09 o 
  -1   2  10       81.36       85.55      5.47 o 
   0   2  10       32.65       35.48      3.96 o 
  -6   3  10      200.49      206.05      7.85 o 
  -5   3  10      280.70      298.19      9.04 o 
  -4   3  10      473.58      460.58     11.01 o 
  -3   3  10      581.40      598.17     11.51 o 
  -2   3  10      654.48      676.85     13.92 o 
  -1   3  10      393.87      369.36     10.39 o 
  -6   4  10       55.73       52.21      4.55 o 
  -5   4  10       89.51       94.25      5.34 o 
  -3   4  10       24.51       29.58      3.79 o 
  -2   4  10       42.63       44.78      4.42 o 
  -4   5  10      326.82      327.61      9.93 o 
  -3   5  10      393.75      370.78     10.72 o 
  -3  -3  11      155.23      152.36      7.26 o 
  -2  -3  11      144.86      134.72      6.83 o 
  -1  -3  11       56.04       46.80      4.78 o 
  -4  -2  11      207.31      213.27      8.38 o 
  -3  -2  11      251.17      273.82      9.33 o 
  -2  -2  11      449.77      477.20     12.40 o 
  -1  -2  11      468.70      516.54     12.86 o 
  -5  -1  11       36.40       23.38      3.69 o 
  -4  -1  11       57.09       48.78      4.65 o 
  -3  -1  11       53.40       40.50      4.29 o 
  -2  -1  11       54.38       54.78      4.81 o 
  -1  -1  11       75.37       63.75      5.11 o 
  -5   0  11      150.06      174.16      7.55 o 
  -4   0  11      213.57      207.04      7.98 o 
  -3   0  11      290.79      306.73      9.63 o 
  -2   0  11      268.37      286.58      9.23 o 
  -1   0  11      401.55      417.25     11.18 o 
  -5   1  11      223.50      206.15      8.08 o 
  -4   1  11      100.30       75.26      5.24 o 
  -3   1  11       16.35       12.83      3.03 o 
  -2   1  11       16.83       15.83      3.43 o 
  -5   2  11      367.63      387.86     11.01 o 
  -4   2  11      473.97      484.69     12.14 o 
  -3   2  11      551.94      556.84     12.89 o 
                                                 
